# Supplementary material for: Taxonomy of the Palearctic socially parasitic Temnothorax (Myrmoxenus) ants (Hymenoptera: Formicidae)
Source: PLoS One. 2024 Oct 18;19(10):e0308712. doi: 10.1371/journal.pone.0308712 (PMC11488711; doi:10.1371/journal.pone.0308712)
Supplement: S1 Table — Sample codes, collection information, and depository of the investigated samples. (XLSX) [file pone.0308712.s001.xlsx]

## Sheet: Munka1
Sample ID	species	sex	country_full	localityname	latitude	longitude	elevation (mH)	collected by	collection date	depository	CL	POC	CW	CWb	FR	SL	MW	SPBA	SPWI	SPTI	PEW	PPW	ML	SPST	SPML	PEH	SPH	PPH	Elmin	Elmax	PnHL	PHL
GER:Kallmunz-072009-K2-ravouxi	Temnothorax ravouxi	gyne	Germany	Kallmünz	49.16	11.96	347	M. Suefuji	07.2009	SCPC	625	231.25	593.75	510	204.375	423.75	534.375	234.375	236.875	213.75	170	275	916.25	150	237.5	355.625	146.875	287.5	162.5	206.25
GER:Kallmunz-072009-K2-ravouxi	Temnothorax ravouxi	gyne	Germany	Kallmünz	49.16	11.96	347	M. Suefuji	07.2009	SCPC	585				206.25	395.625	537.5	242.5	243.75	220.625	206.25	281.25
GER:Kallmunz-072009-K2-ravouxi	Temnothorax ravouxi	gyne	Germany	Kallmünz	49.16	11.96	347	M. Suefuji	07.2009	SCPC	633.75	226.25	598.75	525	212.5	409.375	548.75	226.875	228.125	209.375	181.25	268.75	946.25	161.25	243.75	363.125	162.5	290.625	150	205
GER:Konstanz-122009-141-ravouxi	Temnothorax ravouxi	gyne	Germany	Konstanz	47.66	9.17	405	M. Suefuji	12.2009	SCPC	618.75	218.75	612.5	513.75	231.875	394.375	536.875	252.5	245	221.875	198.75	287.5	928.75	157.5	249.375	350	132.5	307.5	163.125	198.75
GER:Konstanz-122009-141-ravouxi	Temnothorax ravouxi	gyne	Germany	Konstanz	47.66	9.17	405	M. Suefuji	12.2009	SCPC	622.5	221.875	625	527.5	230.625	400	603.125	266.25	250	228.125	187.5	276.25	953.75	150	256.25	343.75	137.5	305.625	173.75	200
GER:Kallmunz-1104-KM58-ravouxi	Temnothorax ravouxi	gyne	Germany	Kallmünz	49.16	11.96	347	M. Suefuji	11.04.XXXX	SCPC	641.25	231.25	591.25	537.5	231.25	431.25	557.5	234.375	234.375	218.75	195	277.5	943.75	187.5	250	355.625	193.75	293.75	162.5	208.75
GER:Kallmunz-1104-KM58-ravouxi	Temnothorax ravouxi	gyne	Germany	Kallmünz	49.16	11.96	347	M. Suefuji	11.04.XXXX	SCPC	637.5	234.375	615	551.25	237.5	421.875	565.625	261.25	260.625	241.875	206.25	295	950	164.375	243.125	400	187.5	306.25	166.875	209.375
GER:Kallmunz-1104-KM58-ravouxi	Temnothorax ravouxi	gyne	Germany	Kallmünz	49.16	11.96	347	M. Suefuji	11.04.XXXX	SCPC	662.5	237.5	635	575	256.25	440.625	572.5	253.75	250	234.375	196.875	278.125	1025	165	250	375	159.375	287.5	162.5	212.5
GER:Kallmunz-072009-KM5-ravouxi	Temnothorax ravouxi	gyne	Germany	Kallmünz	49.16	11.96	347	M. Suefuji	07.2009	SCPC	655	236.25	612.5	538.75	228.125	428.125	565.625	245.625	252.5	229.375	191.25	272.5	962.5	165	234.375	362.5	168.75	288.75	156.25	201.25
GEO:Daba-1008-Daba E-ravouxi	Temnothorax ravouxi	gyne	Georgia	Daba	41.81	43.44	1083	J. Heinze	10.08.XXXX	SCPC	652.5	243.75	631.25	566.25	208.75	418.75	548.75	291.875	281.25	225	200	270	968.75	170.625	256.25	395.625	183.75	306.25	173.125	205.625
GEO:Daba-1008-Daba E-ravouxi	Temnothorax ravouxi	gyne	Georgia	Daba	41.81	43.44	1083	J. Heinze	10.08.XXXX	SCPC		235.625	625	561.25	231.25	420		294.375	281.25	237.5	200	280
ITA:Tignale-052011-A25-kraussei	Temnothorax kraussei	gyne	Italy	Tignale, Lago di Garda	45.73	10.72	159	M. Suefuji	05.2011	SCPC	688.75	243.125	635	575	226.875	487.5	543.75	276.875	270	237.5	193.75	290.625	962.5	159.375	271.875	381.25	181.25	312.5	156.25	206.25
ITA:Marniga-052011-GS G3-kraussei	Temnothorax kraussei	gyne	Italy	Marniga, Lago di Garda	45.70	10.76	67	M. Suefuji	05.2011	SCPC	648.75	238.125	652.5	550	231.25	415.625	565.625	290.625	275	255	237.5	323.75	912.5	169.375	275.625	356.25	146.875	325	167.5	186.25
ITA:Marniga-052011-GS G3-kraussei	Temnothorax kraussei	gyne	Italy	Marniga, Lago di Garda	45.70	10.76	67	M. Suefuji	05.2011	SCPC	647.5	231.25	653.75	555	234.375	431.25	581.25	293.75	275	256.25	229.375	331.25	925	174.375	268.75	365.625	162.5	318.75	165.625	187.5
ITA:Manerba-032003-114-kraussei	Temnothorax kraussei	gyne	Italy	Manerba, Lago di Garda	45.54	10.55	118	J. Beibl	03.2003	SCPC	635	226.25	600	527.5	212.5	431.25	503.125	237.5	231.25	209.375	159.375	250		150.625		331.25	135.625	262.5	156.25	190.625
HUN:Csakvar-27032021-030-ravouxi	Temnothorax ravouxi	gyne	Hungary	Vértes, Csákvár, 3km N	47.4207	18.4255	288	S. Csősz	27.03.2021	SCPC	632.5	237.5	585	525	209.375	420.625	543.75	237.5	233.125	206.25	181.25	273.125	912.5	169.375	250	375	173.75	286.875	156.25	200.625	73.125	111.875
ITA:Marniga-052011-G6-kraussei	Temnothorax kraussei	gyne	Italy	Marniga, Lago di Garda	45.70	10.76	67	M. Suefuji	05.2011	SCPC	625	213.75	600	523.75	216.875	450	526.25	243.75	238.75	217.5	168.75	268.75	912.5	143.75	234.375	375	181.25	293.75	153.125	196.875	107.5	148.75
SPA:LIanca-16154-kraussei	Temnothorax kraussei	gyne	Spain	Llanca, E	42.36	3.14	10	A. Buschinger		SCPC	600	212.5	550	486.25	187.5	420	453.125	211.875	212.5	198.125	163.75	243.75	828.75	146.25	207.5	317.5	159.375	256.25	136.25	171.875	118.75	155
FRA:Sault-072003-F18-ravouxi	Temnothorax ravouxi	gyne	France	Sault	44.09	5.40	691	J. Beibl	07.2003	SCPC	638.75	242.5	625	556.25	213.125	431.875	578.125	251.25	243.75	231.25	178.125	292.5	976.25	173.125	245	397.5	185	307.5	153.125	200
HUN:Budapest-27072019-499-ravouxi	Temnothorax ravouxi	gyne	Hungary	Budapest, Rupp-hegy	47.4730	18.9794	197	S. Csősz	27.07.2019	SCPC	662.5	243.75	601.25	562.5	225	405	553.125	279.375	278.125	253.125	206.25	316.25	975	176.25	243.125	412.5	181.25	333.125	161.25	203.75
HUN:Budapest-27072019-499-ravouxi	Temnothorax ravouxi	gyne	Hungary	Budapest, Rupp-hegy	47.4730	18.9794	197	S. Csősz	27.07.2019	SCPC	665	249.375	622.5	563.75	234.375	437.5	562.5	280	280	238.125	200	295	985	168.75	251.25	408.125	210.625	318.75	166.875	205
GER:Kallmunz-072009-K4B-ravouxi	Temnothorax ravouxi	gyne	Germany	Kallmünz	49.16	11.96	347	M. Suefuji	07.2009	SCPC	631.25	228.125	597.5	536.25	217.5	418.75	575	262.5	256.25	225	203.125	281.25	925	164.375	262.5	356.25	162.5	298.75	171.875	206.25	107.5	137.5
GER:Kallmunz-072009-K4B-ravouxi	Temnothorax ravouxi	gyne	Germany	Kallmünz	49.16	11.96	347	M. Suefuji	07.2009	SCPC	610	218.75	581.25	512.5	230	401.875	556.25	257.5	250	231.25	200	284.375	900	165	253.125	361.25	163.75	300	162.5	198.75
GER:Kallmunz-072009-K4B-ravouxi	Temnothorax ravouxi	gyne	Germany	Kallmünz	49.16	11.96	347	M. Suefuji	07.2009	SCPC	612.5	219.375	581.25	518.75	226.875	406.25	556.25	251.25	246.875	234.375	187.5	281.25	915	162.5	262.5	357.5	168.75	311.25	163.75	203.125
FRA:Burzet-0508-F9-ravouxi	Temnothorax ravouxi	gyne	France	Les Sausses, Burzet	44.75	4.26	772	J. Heinze	05.08.XXXX	SCPC	658.75	237.5	597.5	546.25	225	425	506.25	250	239.375	220	186.875	281.25	978.75	156.875	243.75	375	190.625	287.5	156.25	204.375
FRA:Burzet-0508-F9-ravouxi	Temnothorax ravouxi	gyne	France	Les Sausses, Burzet	44.75	4.26	772	J. Heinze	05.08.XXXX	SCPC	606.25	231.25	575	525	223.125	423.75	558.75	235	231.25	206.25	167.5	262.5	931.25	143.75	248.125	367.5	151.875	268.75	156.25	200.625
FRA:Burzet-0508-F9-ravouxi	Temnothorax ravouxi	gyne	France	Les Sausses, Burzet	44.75	4.26	772	J. Heinze	05.08.XXXX	SCPC	657.5	250	602.5	546.25	231.25	425	557.5	233.125	231.25	223.75	175	265.625	906.25	151.875	251.25	380.625	165	290	162.5	200
ITA:Solzano-032003-170-kraussei	Temnothorax kraussei	gyne	Italy	Solzano, Lago d'Iseo	45.68	10.10	433	J. Beibl	03.2003	SCPC	650	220.625	605	525	206.875	461.25	506.25	245.625	243.75	225	171.875	262.5	887.5	180	243.75	350	168.75	282.5	150	187.5	125	156.25
ITA:Solzano-032003-170-kraussei	Temnothorax kraussei	gyne	Italy	Solzano, Lago d'Iseo	45.68	10.10	433	J. Beibl	03.2003	SCPC	637.5	225	606.25	537.5	218.75	457.5	513.75	231.25	231.25	216.875	175	262.5	900	162.5	231.25	356.25	157.5	276.875	154.375	193.75
ITA:Solzano-032003-170-kraussei	Temnothorax kraussei	gyne	Italy	Solzano, Lago d'Iseo	45.68	10.10	433	J. Beibl	03.2003	SCPC	650	223.75	612.5	535	218.75	431.25	512.5	236.25	233.125	212.5	181.25	269.375	900	169.375	241.875	366.25	156.25	284.375	156.25	200
FRA:Savoillan-072009-F48-ravouxi	Temnothorax ravouxi	gyne	France	Savoillan	44.18	5.37	511	J. Beibl	07.2009	SCPC	648.75	240.625	600	552.5	222.5	434.375	537.5	255	251.25	231.875	175.625	262.5	950	172.5	245	368.75	186.25	287.5	160.625	206.25
HUN:Budapest-27072019-499-ravouxi	Temnothorax ravouxi	gyne	Hungary	Budapest, Rupp-hegy	47.4730	18.9794	197	S. Csősz	27.07.2019	SCPC	625	243.75	602.5	548.75	231.25		556.25	269.375	268.125	240.625	193.75	293.75	935	159.375	243.75	415.625	175.625	332.5	162.5	200
HUN:Budapest-27072019-499-ravouxi	Temnothorax ravouxi	gyne	Hungary	Budapest, Rupp-hegy	47.4730	18.9794	197	S. Csősz	27.07.2019	SCPC	675	250	603.75	561.25	237.5	440.625	558.75	274.375	270	234.375	200	298.75	950	156.25	237.5		193.75	340.625	161.25	204.375
HUN:Budapest-27072019-499-ravouxi	Temnothorax ravouxi	gyne	Hungary	Budapest, Rupp-hegy	47.4730	18.9794	197	S. Csősz	27.07.2019	SCPC	663.75	240.625	590	540	223.75	434.375	556.25	261.875	258.125	223.75	187.5	289.375	937.5	155.625	242.5	393.75	175	318.75	162.5	206.25
HUN:Tiszaigar-24082019-622-ravouxi	Temnothorax ravouxi	gyne	Hungary	Tiszaigar	47.540528	20.799579	88	Gy. Sebes	24.08.2019	SCPC	650	232.5	586.25	537.5	223.125	418.75	552.5	248.125	243.75	225	183.125	281.25	936.25	155	237.5	387.5	190.625	308.125	162.5	205.625
HUN:Tiszaigar-24082019-622-ravouxi	Temnothorax ravouxi	gyne	Hungary	Tiszaigar	47.540528	20.799579	88	Gy. Sebes	24.08.2019	SCPC	622.5	231.25	568.75	533.75	208.125	416.875	543.75	251.25	253.125	243.75	181.25	273.125	925	162.5	231.25	376.25	173.75	303.125	155	206.25
HUN:Tiszaigar-24082019-622-ravouxi	Temnothorax ravouxi	gyne	Hungary	Tiszaigar	47.540528	20.799579	88	Gy. Sebes	24.08.2019	SCPC	621.25	228.125	573.75	525	218.125	415	535.625	251.875	250	229.375	183.75	276.25	912.5	156.25	238.75	378.125	171.875	295.625	156.25	191.875
HUN:Tatabanya-14082021-045-ravouxi	Temnothorax ravouxi	gyne	Hungary	Tatabánya	47.563	18.427	169	M. Petrovics	14.08.2021	SCPC	625	231.25	563.75	523.75	218.75	387.5	537.5	226.875	216.25	200	175	267.5	862.5	150	237.5	350	175		150.625	189.375
HUN:Tatabanya-14082021-045-ravouxi	Temnothorax ravouxi	gyne	Hungary	Tatabánya	47.563	18.427	169	M. Petrovics	14.08.2021	SCPC	615	231.25	597.5	541.25	223.125	405	578.125	239.375	237.5	208.125	187.5	270.625	935	173.125	232.5	378.125	181.25	278.125	156.875	204.375
HUN:Tatabanya-14082021-045-ravouxi	Temnothorax ravouxi	gyne	Hungary	Tatabánya	47.563	18.427	169	M. Petrovics	14.08.2021	SCPC	628.75	236.875	587.5	540	226.25	386.875	550.625	242.5	237.5	212.5	187.5	274.375	923.75	163.125	236.25	360.625	181.25	275	156.25	200
HUN:Tatabanya-14082021-045-ravouxi	Temnothorax ravouxi	gyne	Hungary	Tatabánya	47.563	18.427	169	M. Petrovics	14.08.2021	SCPC	642.5	238.75	590	547.5	232.5	401.25	567.5	239.375	231.25	206.875	183.125	283.125	931.25	153.75	243.125	365.625	180	270	158.125	206.25
GER:Waldenhausen-072009-WM3-ravouxi	Temnothorax ravouxi	gyne	Germany	Waldenhausen	49.74	9.52	210	M. Suefuji	07.2009	SCPC	653.75	243.75	631.25	568.75	235	450.625	554.375	254.375	250	225	186.875	281.25	943.75	171.875	245.625	402.5	197.5	318.75	161.25	205.625
GER:Waldenhausen-072009-WM3-ravouxi	Temnothorax ravouxi	gyne	Germany	Waldenhausen	49.74	9.52	210	M. Suefuji	07.2009	SCPC	648.75	243.75	625	562.5	238.75	426.25	550.625	251.25	246.875	220	187.5	291.875	953.75	169.375	237.5	405.625	190.625	312.5	161.25	205
GER:Waldenhausen-072009-WM2-ravouxi	Temnothorax ravouxi	gyne	Germany	Waldenhausen	49.74	9.52	210	M. Suefuji	07.2009	SCPC	652.5	245	637.5	555	225	418.75
GER:Waldenhausen-072009-WM2-ravouxi	Temnothorax ravouxi	gyne	Germany	Waldenhausen	49.74	9.52	210	M. Suefuji	07.2009	SCPC	623.75	238.125	585	531.25	209.375	425	562.5	256.25	244.375	225	205	289.375	887.5	168.75	235	387.5	187.5	318.75	156.25	199.375
GER:Eibelstadt-31101962-2167-ravouxi	Temnothorax ravouxi	gyne	Germany	Eibelstadt/Main(?)	49.72	9.99	239		31.10.1962	SCPC	637.5	261.875	620	561.25	229.375	400	531.25	250	236.25	209.375	181.25	255	987.5	179.375	243.75	382.5	198.125	281.25	155	203.125
SWI:St Luc-07081969-3539-stumperi	Temnothorax stumperi	gyne	Switzerland	St. Luc,Vs	46.222	7.598	1746	A. Buschinger	07.08.1969	SCPC	602.5	215.625	597.5	525	200	435.625	531.25	201.875	188.75	175	158.75	240.625	900	150.625	231.25	350	161.25	275.625	156.25	187.5
CRO:Krk-14051967-2736-kraussei	Temnothorax kraussei	gyne	Croatia	Krk	45.07	14.60	104		14.05.1967	NHMW	602.5	225	587.5	525	212.5	420	481.875	225.625	225	210.625	212.5	281.875	871.25	156.25	232.5	375	168.75	303.75	142.5	183.75
CRO:Krk-14051967-2736-kraussei	Temnothorax kraussei	gyne	Croatia	Krk	45.07	14.60	104		14.05.1967	NHMW	601.25	219.375	591.25	515	208.75	431.25	470	228.125	233.125	223.75	180.625	261.875	856.25	154.375	230	337.5	145	275	142.5	175.625
CRO:Krk-14051967-2736-kraussei	Temnothorax kraussei	gyne	Croatia	Krk	45.07	14.60	104		14.05.1967	NHMW	603.75	213.75	581.25	512.5	200	435	478.125	225	227.5	214.375	163.125	256.25				348.125	173.125	273.125	143.125	181.25
CRO:Krk-14051967-2736-kraussei	Temnothorax kraussei	gyne	Croatia	Krk	45.07	14.60	104		14.05.1967	NHMW	665	234.375	622.5	548.75	221.875	450	500	230.625	231.875	218.75	187.5	285.625	877.5	156.25	235.625	361.25	172.5	298.75	155.625	194.375
ITA:Salurn-15061974-kraussei	Temnothorax kraussei	gyne	Italy	Salurn	46.23	11.21	550	A. Buschinger	15.06.1974	NHMW	626.25	217.5	620	537.5	215	430.625	527.5	255.625	250	237.5	175.625	281.25	925	156.25		343.75	192.5	293.75	156.25	193.75
CRO:Draga Bascanska-25051972-4189-microcellatus	Temnothorax microcellatus	gyne	Croatia	Krk, Draga Bašćanska	45.02	14.72	364	W. Faber	25.05.1972	NHMW	612.5	226.25	578.75	548.75	213.125	431.875	492.5	242.5	237.5	212.5	161.875	280	903.75	153.125	243.75	356.25	212.5	262.5	173.125	201.25
CRO:Draga Bascanska-25051972-4189-microcellatus	Temnothorax microcellatus	gyne	Croatia	Krk, Draga Bašćanska	45.02	14.72	364	W. Faber	25.05.1972	NHMW	600	220	593.75	542.5	218.75	437.5	495.625	234.375	223.125	193.75	167.5	279.375	923.75	156.25	240.625				165.625	206.25
CRO:Draga Bascanska-25051972-4189-microcellatus	Temnothorax microcellatus	gyne	Croatia	Krk, Draga Bašćanska	45.02	14.72	364	W. Faber	25.05.1972	NHMW	616.25	231.25	601.25	543.75	218.125	435.625	503.125	237.5	234.375	205	168.75	282.5	925	154.375	248.125	337.5	200	262.5	173.75	206.25
HUN:Pecel-01102020-865-ravouxi	Temnothorax ravouxi	gyne	Hungary	Pécel	47.49	19.34	160	T. Jégh	01.10.2020	SCPC	662.5	256.25	637.5	581.25	246.875	445
HUN:Pecel-01102020-865-ravouxi	Temnothorax ravouxi	gyne	Hungary	Pécel	47.49	19.34	160	T. Jégh	01.10.2020	SCPC	680	246.875	620	578.75	243.75	421.875	581.25	268.75	234.375	218.125	187.5	293.75	962.5	173.125	237.5	396.875	183.125	309.375	162.5	217.5
HUN:Pecel-01102020-865-ravouxi	Temnothorax ravouxi	gyne	Hungary	Pécel	47.49	19.34	160	T. Jégh	01.10.2020	SCPC	668.75	231.25	631.25	563.75	245.625	425	607.5	266.875	250	237.5	205	296.875	975	178.125	235.625	389.375	190.625	318.75	170.625	206.25
HUN:Pecel-01102020-865-ravouxi	Temnothorax ravouxi	gyne	Hungary	Pécel	47.49	19.34	160	T. Jégh	01.10.2020	SCPC	662.5	237.5	631.25	565	245	446.875	531.25	262.5	256.25	215.625	200	294.375	981.25	175.625	234.375	400	184.375	315.625	168.75	209.375
HUN:Pecel-01102020-865-ravouxi	Temnothorax ravouxi	gyne	Hungary	Pécel	47.49	19.34	160	T. Jégh	01.10.2020	SCPC	648.75	242.5	616.25	550	246.875	430.625	571.25	265.625	256.25	224.375	193.125	287.5	970	175	230	375	168.75	295	168.75	203.75
HUN:Pecel-01102020-865-ravouxi	Temnothorax ravouxi	gyne	Hungary	Pécel	47.49	19.34	160	T. Jégh	01.10.2020	SCPC	675	250	632.5	581.25	240	430	611.25	268.75	253.75	234.375	194.375	305.625	985	176.25	233.75	412.5	200	317.5	170	212.5
HUN:Nagykevely-04022022-TJNagykevely-ravouxi	Temnothorax ravouxi	gyne	Hungary	Nagy-kevély	47.622	18.984	463	T. Jégh	04.02.2022	SCPC	637.5	237.5	600	540	225	418.75	534.375	250	246.875	223.75	184.375	280.625	962.5	166.875	234.375	375	190.625	296.875	156.25	193.75	101.25	126.875
HUN:Pecel-01102020-865-ravouxi	Temnothorax ravouxi	gyne	Hungary	Pécel	47.49	19.34	160	T. Jégh		SCPC	656.25	231.875	631.25	576.25	248.125	437.5	590	270	259.375	225	199.375	293.125	987.5	181.25	237.5	410.625	193.75	306.25	162.5	213.125
HUN:Pecel-01102020-865-ravouxi	Temnothorax ravouxi	gyne	Hungary	Pécel	47.49	19.34	160	T. Jégh		SCPC	661.25	243.75	635	577.5	231.875	445	583.75	268.75	256.25	222.5	195	298.75	956.25	168.125	243.75	394.375	167.5	311.875	173.125	212.5
HUN:Pecel-01102020-865-ravouxi	Temnothorax ravouxi	gyne	Hungary	Pécel	47.49	19.34	160	T. Jégh		SCPC	675	248.75	641.25	576.25	256.25	450	581.25	266.875	256.25	225.625	193.75	301.875	1000	173.75	243.75	384.375	193.75	312.5	162.5	213.125
CRO:Draga Bascanska-24051972-4190-microcellatus	Temnothorax microcellatus	gyne	Croatia	Krk, Draga Bašćanska	45.02	14.72	364	W. Faber	24.05.1972	NHMW	597.5	211.25	587.5	537.5	213.75	448.125	507.5				168.75	263.125	901.25	156.25		350	218.75	259.375
CRO:Draga Bascanska-24051972-4190-microcellatus	Temnothorax microcellatus	gyne	Croatia	Krk, Draga Bašćanska	45.02	14.72	364	W. Faber	24.05.1972	NHMW	631.25	223.75	597.5	538.75	221.875	443.75	517.5	243.75	234.375	207.5	168.75	275	900	156.25		343.75	213.75	256.25
CRO:Draga Bascanska-24051972-4190-microcellatus	Temnothorax microcellatus	gyne	Croatia	Krk, Draga Bašćanska	45.02	14.72	364	W. Faber	24.05.1972	NHMW	635		593.75	542.5	220	448.75	512.5	246.875	232.5	211.875	163.75	268.75	923.75	155.625		343.75		266.875		213.75
CRO:Draga Bascanska-24051972-4190-microcellatus	Temnothorax microcellatus	gyne	Croatia	Krk, Draga Bašćanska	45.02	14.72	364	W. Faber	24.05.1972	NHMW	637.5		600		223.125	437.5	506.25						937.5	155	256.25	356.25	220.625	254.375	175	206.25
CRO:Draga Bascanska-25051972-4189-microcellatus	Temnothorax microcellatus	gyne	Croatia	Krk, Draga Bašćanska	45.02	14.72	364	W. Faber	25.05.1972	NHMW	625	234.375	593.75	547.5	220.625	440.625	493.75	237.5	228.75	200	165	276.25	896.25	153.75		350	223.75	262.5
CRO:Draga Bascanska-25051972-4189-microcellatus	Temnothorax microcellatus	gyne	Croatia	Krk, Draga Bašćanska	45.02	14.72	364	W. Faber	25.05.1972	NHMW	637.5		593.75		221.25	432.5	503.125						901.25	151.875	250	350	223.125	253.125
CRO:Draga Bascanska-25051972-4189-microcellatus	Temnothorax microcellatus	gyne	Croatia	Krk, Draga Bašćanska	45.02	14.72	364	W. Faber	25.05.1972	NHMW	617.5	229.375	586.25	537.5	215.625	443.75	484.375	231.25	221.25	190.625	168.125	275	888.75	148.125	259.375	355	225.625	265.625	165.625	206.25
CRO:Rovinj-081976-dvagrada197608-microcellatus	Temnothorax microcellatus	gyne	Croatia	Dvagrada, B. Rovinj	45.08	13.64	9	A. Buschinger	08.1976	NHMW	610		581.25		206.875	406.25	493.75			181.25		243.75		148.125		333.125				193.75
CRO:Baska-18051970-3650-corsicus	Temnothorax corsicus	gyne	Croatia	Baška, Krk	44.97	14.75	7	W. Faber	18.05.1970	NHMW	666.25		568.75		221.875	404.375	481.25	247.27	255.625	234.375	193.75	293.75		162.5		350	173.75	293.75	149.375	184.375
CRO:Baska-18051970-3650-corsicus	Temnothorax corsicus	gyne	Croatia	Baška, Krk	44.97	14.75	7	W. Faber	18.05.1970	NHMW	662.5	246.875		540	225	406.25	483.75	254.375	261.25	238.75	195.625	301.875	868.75	165.625	237.5	362.5	181.25	312.5	145	181.25
CRO:Baska-18051970-3650-corsicus	Temnothorax corsicus	gyne	Croatia	Baška, Krk	44.97	14.75	7	W. Faber	18.05.1970	NHMW	681.25	231.25	587.5	546.25	227.5	405.625	490.625	256.25	263.125	237.5	196.25	300.625	877.5	168.75	231.25	370.625	198.125	312.5	140.625	180.625
CRO:Baska-14051967-2735-corsicus	Temnothorax corsicus	gyne	Croatia	Baška, Krk	44.97	14.75	7	W. Faber	14.05.1967	NHMW	618.75			510		370	462.5	253.125	250	218.75	187.5	293.75	823.75	155	237.5		187.5	300		176.25
CRO:Baska-14051967-2735-corsicus	Temnothorax corsicus	gyne	Croatia	Baška, Krk	44.97	14.75	7	W. Faber	14.05.1967	NHMW	637.5	228.125			225	393.75	462.5	243.75	243.75	216.875	196.875	287.5	812.5	150	233.75	350		289.375	148.75	181.25
CRO:Baska-14051967-2735-corsicus	Temnothorax corsicus	gyne	Croatia	Baška, Krk	44.97	14.75	7	W. Faber	14.05.1967	NHMW	637.5	218.75	547.5	515	225	384.375	465.625	243.75	244.375	225	200	275	818.75	153.125	226.875	350	175	275	141.875	187.5
CRO:Baska-14051967-2735-corsicus	Temnothorax corsicus	gyne	Croatia	Baška, Krk	44.97	14.75	7	W. Faber	14.05.1967	NHMW	637.5	226.25	556.25	516.25	228.125	387.5	463.125	243.75	243.75	221.875	200	275	841.25	150	229.375	365.625	182.5	296.875	150	184.375
CRO:Baska-14051967-2735-corsicus	Temnothorax corsicus	gyne	Croatia	Baška, Krk	44.97	14.75	7	W. Faber	14.05.1967	NHMW	635	220	556.25	528.75	225	384.375	490.625	256.25	271.875	246.875	206.25	303.125	850	168.75	234.375	362.5	181.25	300	146.25	188.75
CRO:Baska-14051967-2735-corsicus	Temnothorax corsicus	gyne	Croatia	Baška, Krk	44.97	14.75	7	W. Faber	14.05.1967	NHMW	625	218.125	550	525	222.5	387.5	475						777.5	146.875	218.75	312.5	186.25	287.5	125	175
CRO:Baska-14051967-2735-corsicus	Temnothorax corsicus	gyne	Croatia	Baška, Krk	44.97	14.75	7	W. Faber	14.05.1967	NHMW	625	218.75	550	512.5	218.75	392.5	418.75	286.25	225.625	206.25	175	268.125	763.75	135.625	225	343.75	181.25	270.625	132.5	175
CRO:Baska-14051967-2735-corsicus	Temnothorax corsicus	gyne	Croatia	Baška, Krk	44.97	14.75	7	W. Faber	14.05.1967	NHMW	607.5	216.875	533.75	500	206.25	387.5	443.75						767.5	143.75	218.75	338.75		267.5	131.25	162.5
CRO:Baska-14051967-2735-corsicus	Temnothorax corsicus	gyne	Croatia	Baška, Krk	44.97	14.75	7	W. Faber	14.05.1967	NHMW	631.25		535	498.75	208.75	381.25	441.875	228.125	228.125	206.25	181.25	275.625		143.75				276.875		176.25
CRO:Baska-14051967-2735-corsicus	Temnothorax corsicus	gyne	Croatia	Baška, Krk	44.97	14.75	7	W. Faber	14.05.1967	NHMW	622.5	223.75	538.75	506.25	209.375	383.75	468.75						808.75	150	221.875	346.875			141.875	168.75
CRO:Baska-14051967-2735-corsicus	Temnothorax corsicus	gyne	Croatia	Baška, Krk	44.97	14.75	7	W. Faber	14.05.1967	NHMW	633.75	225	543.75	513.75	211.25	380	479.375	237.5	239.375	228.125	182.5	279.375	813.75	155	225	337.5	176.25	281.25	143.75	169.375
CRO:Baska-14051967-2735-corsicus	Temnothorax corsicus	gyne	Croatia	Baška, Krk	44.97	14.75	7	W. Faber	14.05.1967	NHMW	622.5	222.5	543.75	510	211.25	384.375	480	238.125	240	230.625	184.375	278.125	812.5	153.75	223.125	335.625	173.75	275	141.25	176.25
CRO:Baska-14051967-2735-corsicus	Temnothorax corsicus	gyne	Croatia	Baška, Krk	44.97	14.75	7	W. Faber	14.05.1967	NHMW	625		550	512.5	211.875	375	447.5				181.875	282.5	823.75			339.375		281.25
CRO:Baska-10071972-Krk10071972-corsicus	Temnothorax corsicus	gyne	Croatia	Baška, Krk	44.97	14.75	7	W. Faber	10.07.1972	NHMW	637.5	226.875	551.25	516.25	213.75	390	474.375	237.5	244.375	225	179.375	286.875				343.75	168.75	288.125	131.25	175
CRO:Baska-10071972-Krk10071972-corsicus	Temnothorax corsicus	gyne	Croatia	Baška, Krk	44.97	14.75	7	W. Faber	10.07.1972	NHMW	635	203.125	558.75	520	212.5	394.375	481.25	250	256.25	236.875	181.25	283.125	828.75	162.5	220.625	343.75		287.5	133.75	178.125
CRO:Baska-10071972-Krk10071972-corsicus	Temnothorax corsicus	gyne	Croatia	Baška, Krk	44.97	14.75	7	W. Faber	10.07.1972	NHMW	641.25	223.125	561.25	522.5	225	400	484.375	252.5	251.875	221.875	198.75	281.25							134.375	176.25
CRO:Krk-14051967-2736-kraussei	Temnothorax kraussei	gyne	Croatia	Krk	45.07	14.60	104		14.05.1967	NHMW	650	243.75	622.5	537.5	218.75	450	484.375	228.125	232.5	220	185.625	280	866.25	163.125	240.625	339.375	181.875	279.375	143.75	175
CRO:Krk-14051967-2736-kraussei	Temnothorax kraussei	gyne	Croatia	Krk	45.07	14.60	104		14.05.1967	NHMW	611.25		590		206.25	446.875	488.125	226.25	231.25	218.75	187.5	282.5	857.5	160		356.25	156.25	268.75	153.125	181.25
CRO:Krk-14051967-2736-kraussei	Temnothorax kraussei	gyne	Croatia	Krk	45.07	14.60	104		14.05.1967	NHMW	611.25	209.375	572.5	498.75	196.875	430.625	475	223.75	227.5	212.5	163.75	263.125	842.5	150		343.75		276.875	143.75	181.875
CRO:Baska-18051970-3650-corsicus	Temnothorax corsicus	gyne	Croatia	Baška, Krk	44.97	14.75	7	W. Faber	18.05.1970	NHMW	650				215.625	393.125	487.5	255.625	263.75	240.625	206.25	300	810	166.875	223.75	375	168.75	310.625	137.5	186.25
CRO:Baska-18051970-3650-corsicus	Temnothorax corsicus	gyne	Croatia	Baška, Krk	44.97	14.75	7	W. Faber	18.05.1970	NHMW	653.75		565	527.5	216.25	375.625	473.125	255	256.25	237.5	196.875	301.25	811.25	156.25	225	357.5	170.625	313.125	141.875	166.25
CRO:Baska-18051970-3650-corsicus	Temnothorax corsicus	gyne	Croatia	Baška, Krk	44.97	14.75	7	W. Faber	18.05.1970	NHMW	672.5	223.75	572.5	548.75	222.5	397.5	453.125	253.125	259.375	240.625	198.75	294.375	843.75	166.875	225	361.875	171.25	311.875	138.125	167.5
CRO:Baska-18051970-3650-corsicus	Temnothorax corsicus	gyne	Croatia	Baška, Krk	44.97	14.75	7	W. Faber	18.05.1970	NHMW	652.5	221.25		543.75	224.375	395.625	467.5	249.375	255.625	232.5	199.375	285	837.5	156.25	220.625	362.5	170	305	134.375	163.75
CRO:Baska-18051970-3650-corsicus	Temnothorax corsicus	gyne	Croatia	Baška, Krk	44.97	14.75	7	W. Faber	18.05.1970	NHMW	655	221.875	572.5	537.5	222.5	398.125	473.75	270.625	275.625	250	200	282.5	787.5			355	171.25	300.625	148.75	181.25
CRO:Baska-18051970-3650-corsicus	Temnothorax corsicus	gyne	Croatia	Baška, Krk	44.97	14.75	7	W. Faber	18.05.1970	NHMW	647.5	219.375	556.25	527.5	223.75	385.625	470.625	243.75	250	234.375	198.125	293.75	810	157.5	224.375	353.125	169.375	306.25	143.125	178.75
BUL:Kamenitsa-27092002-Kamenitsa27092002-kraussei	Temnothorax kraussei	gyne	Bulgaria	Struma Valley, 2km S from Kamenitsa vill.	41.650	23.167	240	M. Langourov	27-09.-02.11.2002	ALGPC	641.25	223.75	581.25	530	216.25	413.125	459.375	242.5	231.25	218.75	186.875	270.625	710	159.375	236.25	348.75	188.125	279.375	145	173.75
ITA:Cassaro-06042015-Cassaro06042015-algerianus	Temnothorax algerianus	gyne	Sicily	Cassaro	37.103	14.9646	381	A. Lapeva-Gjonova	06.04.2015	ALGPC	671.25	251.875	600	551.25	219.375	455	516.875	256.25	244.375	225			937.5	152.5	250				155	201.25
CRO:Krk-5-Krk-microcellatus	Temnothorax microcellatus	gyne	Croatia	Krk	45.08	14.59	100			NHMW	572.5	203.75	566.25	530	206.25	415	497.5	231.25	208.75	204.375	199.375	295.625	898.75	149.375	263.125	356.25	190.625	266.25	151.875	175.625
CRO:Krk-5-Krk-microcellatus	Temnothorax microcellatus	gyne	Croatia	Krk	45.08	14.59	100			NHMW	582.5	208.125	575	523.75	210.625	426.875	503.125	232.5	212.5	184.375	155.625	252.5	837.5	143.75	240.625	331.875	195	237.5	171.25	198.125
CRO:Krk-5-Krk-microcellatus	Temnothorax microcellatus	gyne	Croatia	Krk	45.08	14.59	100			NHMW	586.25	211.875	587.5	525	211.875	431.875	512.5	234.375	213.125	183.125		262.5	871.25	153.75	238.125	341.25	191.875	255	175.625	201.25
CRO:Krk-5-Krk-microcellatus	Temnothorax microcellatus	gyne	Croatia	Krk	45.08	14.59	100			NHMW	587.5	218.75	576.25	527.5	213.75	432.5	505	233.125	211.25	186.25	158.125	260	852.5	144.375				276.875	171.25	203.125
CRO:Krk-1972-AB#7210-microcellatus	Temnothorax microcellatus	gyne	Croatia	Krk	45.08	14.59	100	W. Faber	1972	NHMW	592.5	220.625	590	538.75	214.375	430	528.125	243.75	237.5	203.125	169.375	279.375		149.375			224.375		159.375	203.125
CRO:Krk-1972-AB#7210-microcellatus	Temnothorax microcellatus	gyne	Croatia	Krk	45.08	14.59	100	W. Faber	1972	NHMW	593.75	225	591.25	537.5	219.375	435	500	243.125	236.875	201.875	171.25	280	906.25	156.25	250	368.75	229.375	280.625	167.5	204.375
CRO:Krk-1972-AB#7210-microcellatus	Temnothorax microcellatus	gyne	Croatia	Krk	45.08	14.59	100	W. Faber	1972	NHMW	601.25	220.625	588.75	538.75	212.5	435.625	509.375	245	237.5	200	168.75	277.5	887.5	150.625	248.75		206.25	275	165	205
CRO:Kanfanar-04081976-AB#7120-microcellatus	Temnothorax microcellatus	gyne	Croatia	Kanfanar-2kmW, Dvigrad	45.127	13.812	140		04.08.1976	NHMW	613.75	218.75	597.5	548.75	213.75	456.25	532.5	236.25	228.125	196.875	167.5	256.25	897.5	156.25			204.375		163.75	209.375
CRO:Kanfanar-04081976-AB#7120-microcellatus	Temnothorax microcellatus	gyne	Croatia	Kanfanar-2kmW, Dvigrad	45.127	13.812	140		04.08.1976	NHMW	591.25	218.75	570	517.5	202.5	415.625	481.25	206.875	196.25	175	162.5	238.125	828.75	147.5			195.625		156.25	193.125
CRO:Krk-1972-AB#7210-microcellatus	Temnothorax microcellatus	gyne	Croatia	Krk	45.08	14.59	100	W. Faber	1972	NHMW	613.75	231.25	596.25	562.5	215	445	537.5	230.625	221.875	192.5	165.625	251.25		150			235.625	262.5	171.875	212.5
CRO:Krk-1972-AB#7210-microcellatus	Temnothorax microcellatus	gyne	Croatia	Krk	45.08	14.59	100	W. Faber	1972	NHMW	630	221.25	606.25	563.75	213.75	456.25	553.125	243.75	229.375	197.5	170.625	253.125	910	155	268.75	362.5	212.5	255.625	168.75	218.125
CRO:Krk-1972-AB#7210-microcellatus	Temnothorax microcellatus	gyne	Croatia	Krk	45.08	14.59	100	W. Faber	1972	NHMW	600	225	582.5	527.5	200.625		551.25	234.375	220	190.625	166.25	252.5	822.5	145			206.875	257.5	165.625	205
SWI:Tschierv-21061972-AB#4914-stumperi	Temnothorax stumperi	gyne	Switzerland	Tschierv - 4km NW, Ofenpass	46.64	10.29	2200		21.06.1972	SMNG	606.25	223.125	601.25	551.25	203.125	432.5	480	218.75	202.5	165.625	153.125	240.625	867.5	159.375	245	342.5	199.375	256.25	160	191.875
SWI:Saas fee-27071966-AB#2474-stumperi	Temnothorax stumperi	gyne	Switzerland	Saas-Fee (Wallis)	46.11	7.93	1800	A. Buschinger	28.07.1966	SMNG	587.5	211.25	575	523.75	201.25	406.875	487.5	201.875	198.75	158.125	156.875	246.25	853.75	148.75					151.25	190.625
FRA:Lauzerte-01041981-AB#9685-kraussei	Temnothorax kraussei	gyne	France	Lauzerte-3,8kmNO, Montagudet	44.256	1.148	107	A. Buschinger	01.04.1981	SMNG	635	223.125	595	528.75	200	445.625	499.375	238.75	240	221.875	173.125	259.375	875	159.375			168.75	289.375	150	199.375
FRA:Banyuls sul Mer-30031981-AB#9623-kraussei	Temnothorax kraussei	gyne	France	Banyuls sul Mer	42.483	3.126	29	A. Buschinger	30.03.1981	SMNG	611.25	220.625	543.75	497.5	184.375	428.125	450	206.25	206.875	196.875	150	237.5	806.25	138.75		330.625	171.25	250	128.125	173.75
ITA:Biolo-13101980-AB#9496-kraussei	Temnothorax kraussei	gyne	Italy	Biolo-1,9kmW, Ardenno	46.17	9.63	345	A. Buschinger	13.10.1980	SMNG	662.5	232.5	612.5	550	210.625	450	537.5	263.125	256.875	231.25	181.25	280	931.25	168.75	268.75		193.75	287.5	142.5	193.75
ITA:Biolo-13101980-AB#9496-kraussei	Temnothorax kraussei	gyne	Italy	Biolo-1,9kmW, Ardenno	46.17	9.63	345	A. Buschinger	13.10.1980	SMNG	637.5	225.625	596.25	536.25	196.875	443.75	494.375	230	225	193.75	165	258.125	885	150.625	238.125		175		150	189.375
ITA:Biolo-13101980-AB#9496-kraussei	Temnothorax kraussei	gyne	Italy	Biolo-1,9kmW, Ardenno	46.17	9.63	345	A. Buschinger	13.10.1980	SMNG	652.5	233.75	612.5	550	212.5	446.25	509.375	236.25	230.625	205.625	174.375	268.75	901.25	155.625	258.75	365.625	178.125	284.375	150.625	187.5	111.25	162.5
FRA:Banyuls sul Mer-30031981-AB#9646-kraussei	Temnothorax kraussei	gyne	France	Banyuls sul Mer	42.483	3.126	29	A. Buschinger	30.03.1981	SMNG	650	227.5	602.5	536.25	218.75	452.5	510	243.75	237.5	216.875	170	269.375	893.75	151.875	250	358.125	175	287.5	143.75	190.625	112.5	162.5
FRA:Banyuls sul Mer-30031981-AB#9646-kraussei	Temnothorax kraussei	gyne	France	Banyuls sul Mer	42.483	3.126	29	A. Buschinger	30.03.1981	SMNG	626.25	218.75	588.75	523.75	205	434.375	483.75	228.75	228.125	215.625	164.375	260	862.5	150	236.875	346.875	171.25	280	145	187.5	116.875	156.25
FRA:Banyuls sul Mer-30031981-AB#9646-kraussei	Temnothorax kraussei	gyne	France	Banyuls sul Mer	42.483	3.126	29	A. Buschinger	30.03.1981	SMNG	617.5	219.375	586.25	516.25	206.25	433.125	461.25	237.5	232.5	215	167.5	265	837.5	150	231.875		170.625		138.75	188.125
FRA:Banyuls sul Mer-30031981-AB#9633-kraussei	Temnothorax kraussei	gyne	France	Banyuls sul Mer	42.483	3.126	29	A. Buschinger	30.03.1981	SMNG	608.75	215.625	557.5	496.25	196.875	400	456.25	215	212.5	193.75	159.375	243.75	786.25	138.125	220		165.625	263.75	131.875	171.25
ITA:Gardola-11101980-AB#9457-kraussei	Temnothorax kraussei	gyne	Italy	Tignale-1kmNW-Gardola	45.743	10.71	690	A. Buschinger	11.10.1980	SMNG	617.5	220.625	580	515	198.125	430	452.5	228.75	225.625	205.625	162.5	244.375	837.5	143.75	237.5	335.625	168.75	268.75	151.875	198.75	100	124.375
ITA:Gardola-11101980-AB#9457-kraussei	Temnothorax kraussei	gyne	Italy	Tignale-1kmNW-Gardola	45.743	10.71	690	A. Buschinger	11.10.1980	SMNG	648.75	225	612.5	542.5	205	444.375	511.25	233.75	229.375	212.5	157.5	265	898.75	150	256.25		175		150	200
FRA:Banyuls sul Mer-30031981-AB#9630-kraussei	Temnothorax kraussei	gyne	France	Banyuls sul Mer	42.483	3.126	29	A. Buschinger	30.03.1981	SMNG	623.75	206.875	577.5	517.5	196.25	436.875	498.75	237.5	236.25	227.5	165.625	264.375	847.5	145.625	246.875	361.875		273.75	149.375	195.625
ITA:Gardola-11101980-AB#9461-kraussei	Temnothorax kraussei	gyne	Italy	Tignale-1kmNW-Gardola	45.743	10.71	690	A. Buschinger	11.10.1980	SMNG	637.5	224.375	588.75	535	201.25	438.75	487.5	250	246.25	229.375	168.125	265.625	878.75	152.5	251.25		163.75		146.25	185.625
FRA:Banyuls sul Mer-30031981-AB#9622-kraussei	Temnothorax kraussei	gyne	France	Banyuls sul Mer	42.483	3.126	29	A. Buschinger	30.03.1981	SMNG	617.5	221.25	580	518.75	199.375	436.25	473.75	216.25	215.625	203.125	168.75	251.25	837.5	150.625	232.5		168.75	259.375	135	168.75
SPA:Calp-21071981-AB#9471-kraussei	Temnothorax kraussei	gyne	Spain	Calp-1,3kmSO, Canuta	38.643	0.457	38	A. Buschinger	21.07.1981	SMNG	608.75	219.375	547.5	487.5	178.125	417.5	445	193.75	193.75	182.5	151.875	228.125	786.25	132.5	228.125	322.5	162.5	246.875	137.5	175.625
SPA:Calp-21071981-AB#9471-kraussei	Temnothorax kraussei	gyne	Spain	Calp-1,3kmSO, Canuta	38.643	0.457	38	A. Buschinger	21.07.1981	SMNG	616.25	220.625	562.5	501.25	195	425	456.875	196.875	195	170.625	161.875	227.5		130					143.125	175
SPA:Calp-21071981-AB#9471-kraussei	Temnothorax kraussei	gyne	Spain	Calp-1,3kmSO, Canuta	38.643	0.457	38	A. Buschinger	21.07.1981	SMNG	637.5	219.375	575	523.75	186.25	448.125	508.75	199.375	195.625	170.625	148.75	237.5	811.25	140	228.125	320	168.125	254.375	144.375	187.5
ITA:Biolo-14041987-AB#12986-kraussei	Temnothorax kraussei	gyne	Italy	Biolo, Adda-Tal	46.171	9.625	623	A. Buschinger	14.04.1987	SMNG	651.25	224.375	592.5	517.5	205.625	442.5	539.375	246.875	243.125	229.375	158.125	269.375	875	150	247.5	350.625	162.5	277.5	145	190	112.5	155.625
ITA:Biolo-14041987-AB#12986-kraussei	Temnothorax kraussei	gyne	Italy	Biolo, Adda-Tal	46.171	9.625	623	A. Buschinger	14.04.1987	SMNG	648.75	225	586.25	521.25	205	445.625	528.75	231.25	230	222.5	171.875	275.625	872.5	156.25	249.375	354.375	165	276.25	149.375	181.25
ITA:Tignale-08041987-AB#12753-kraussei	Temnothorax kraussei	gyne	Italy	Gardasee, Tignale	45.742	10.709	660	A. Buschinger	08.04.1987	SMNG	678.75	237.5	628.75	560	220	463.75	528.125	262.5	275.625	245	190.625	286.875	951.25	176.25	275.625	374.375	183.125	301.25	149.375	193.75	125	164.375
ITA:Tignale-08041987-AB#12753-kraussei	Temnothorax kraussei	gyne	Italy	Gardasee, Tignale	45.742	10.709	660	A. Buschinger	08.04.1987	SMNG	687.5	240	637.5	568.75	224.375	462.5	533.75	261.875	269.375	256.25	178.125	289.375	950	171.875	273.75		175.625	287.5	150	199.375
ITA:Tignale-08041987-AB#12753-kraussei	Temnothorax kraussei	gyne	Italy	Gardasee, Tignale	45.742	10.709	660	A. Buschinger	08.04.1987	SMNG	672.5	234.375	627.5	552.5	221.875	456.25	529.375	250	263.125	246.25	190	290.625	936.25	175.625	273.75		175		143.125	187.5
ITA:Tignale-08041987-AB#12743-kraussei	Temnothorax kraussei	gyne	Italy	Gardasee, Tignale	45.742	10.709	660	A. Buschinger	08.04.1987	SMNG	672.5	238.75	615	548.75	212.5	456.25	526.875	262.5	256.25	230	167.5	275	931.25	156.25	256.25	353.125	168.75	287.5	151.875	192.5	114.375	152.5
ITA:Tignale-08041987-AB#12743-kraussei	Temnothorax kraussei	gyne	Italy	Gardasee, Tignale	45.742	10.709	660	A. Buschinger	08.04.1987	SMNG	670	240	605	525	217.5	450.625	557.5	255.625	251.25	233.125	179.375	280.625	915	154.375	255		176.875	276.875	146.875	193.75
FRA:Banyuls sul Mer-30031981-AB#9621-kraussei	Temnothorax kraussei	gyne	France	Banyuls sul Mer	42.483	3.126	29	A. Buschinger	30.03.1981	SMNG	635	226.875	611.25	526.25	203.125	442.5	504.375	253.125	248.75	221.875	179.375	276.25		155.625			171.25		155	200
ITA:Ceratello-12101980-AB#9472-kraussei	Temnothorax kraussei	gyne	Italy	Ceratello-3kmNO, Lovere	45.836	10.073	712	A. Buschinger	12.10.1980	SMNG	650	228.75	607.5	537.5	210.625	433.75	526.875	243.125	240.625	226.875	168.75	269.375	897.5	146.875	250	356.25	169.375	276.875	155.625	200	112.5	157.5
ITA:Ceratello-12101980-AB#9472-kraussei	Temnothorax kraussei	gyne	Italy	Ceratello-3kmNO, Lovere	45.836	10.073	712	A. Buschinger	12.10.1980	SMNG	670	230	612.5	545	208.75	451.25	517.5	262.5	247.5	230	181.875	276.25	930	155.625	251.25		170.625	299.375	153.75	191.875
ITA:Ceratello-12101980-AB#9472-kraussei	Temnothorax kraussei	gyne	Italy	Ceratello-3kmNO, Lovere	45.836	10.073	712	A. Buschinger	12.10.1980	SMNG	637.5	229.375	590	522.5	200	450	508.125	225.625	218.75	200	166.25	265	881.25	143.75	251.25	346.875	170	280	147.5	188.75
FRA:Ifana-28031982-AB#10519-corsicus	Temnothorax corsicus	gyne	France	D81, Maccie an Kreuzung mit Fahrweg (Ifana)	42.666	9.141	306	A. Buschinger	28.03.1982	SMNG	603.75	231.25	528.75	492.5	201.25	381.25	450.625	233.125	238.125	225	181.25	276.25		142.5			156.25		125	170
FRA:Ifana-28031982-AB#10519-corsicus	Temnothorax corsicus	gyne	France	D81, Maccie an Kreuzung mit Fahrweg (Ifana)	42.666	9.141	306	A. Buschinger	28.03.1982	SMNG	601.25	230.625	525	493.75	206.25	381.875	440.625	231.25	237.5	223.75	181.875	274.375	790	140	220.625	337.5	168.75	268.125	125.625	168.125
FRA:Ifana-28031982-AB#10519-corsicus	Temnothorax corsicus	gyne	France	D81, Maccie an Kreuzung mit Fahrweg (Ifana)	42.666	9.141	306	A. Buschinger	28.03.1982	SMNG	607.5	231.25	531.25	496.25	211.25	376.25	487.5	234.375	240.625	222.5	185	281.25	796.25	144.375	220.625	346.875	163.75	281.25	124.375	168.75
ITA:Triest-05041979-AB#8484-ravouxi	Temnothorax ravouxi	gyne	Slovenia	Grotte di San Canzino;20 km E Triest	45.665	13.99	400	A. Buschinger	05.04.1979	SMNG	611.25	229.375	542.5	502.5	201.25	392.5	495.625	237.5	230	218.75	175	263.75		145			161.875		151.875	186.25
ITA:Tignale-09041979-AB#8583-kraussei	Temnothorax kraussei	gyne	Italy	Tignale	45.743	10.71	680	A. Buschinger	09.04.1979	SMNG	686.25	233.75	625	562.5	213.75	475.625	531.25	243.75	255.625	245.625	180	280.625	948.75	186.25		381.25	173.75	296.875	156.25	204.375
ITA:Tignale-09041979-AB#8583-kraussei	Temnothorax kraussei	gyne	Italy	Tignale	45.743	10.71	680	A. Buschinger	09.04.1979	SMNG	696.25	235	631.25	565	220	470	541.875	256.25	253.125	242.5	177.5	281.25	952.5	171.875	256.25	363.75	171.25	290.625	158.75	201.25
ITA:Tignale-09041979-AB#8583-kraussei	Temnothorax kraussei	gyne	Italy	Tignale	45.743	10.71	680	A. Buschinger	09.04.1979	SMNG	690	238.75	635	561.25	222.5	471.875	534.375	261.25	260.625	248.75	176.875	286.25	957.5	175.625	254.375	368.75	178.75	300	166.25	208.125
ITA:Tirano-14101978-AB#8286-kraussei	Temnothorax kraussei	gyne	Italy	Tirano-4.2kmE, Biolo	46.221	10.211	660	A. Buschinger	14.10.1978	SMNG	672.5	233.75	612.5	543.75	218.75	459.375	521.25	249.375	250	230.625	171.25	271.875	922.5	172.5	257.5	357.5	161.875	282.5	146.875	130.625
ITA:Tirano-14101978-AB#8286-kraussei	Temnothorax kraussei	gyne	Italy	Tirano-4.2kmE, Biolo	46.221	10.211	660	A. Buschinger	14.10.1978	SMNG	658.75	236.25	606.25	535	211.875	453.75	513.75	246.875	245.625	230	173.75	269.375	905	161.25		362.5	175	282.5	150	196.25
ITA:Tirano-14101978-AB#8286-kraussei	Temnothorax kraussei	gyne	Italy	Tirano-4.2kmE, Biolo	46.221	10.211	660	A. Buschinger	14.10.1978	SMNG	662.5	236.875	608.75	537.5	210	443.75	506.875	251.875	248.125	223.75	168.75	266.875	907.5	151.25	263.75	350	160.625	281.25	143.75	190
ITA:Tirano-14101978-AB#8269-kraussei	Temnothorax kraussei	gyne	Italy	Tirano-4.2kmE, Biolo	46.221	10.211	660	A. Buschinger	14.10.1978	SMNG	653.75	236.25	600	536.25	210.625	436.25	503.125	240	234.375	219.375	175	259.375	897.5	150	261.25	357.5	173.125	278.125	147.5	184.375
ITA:Tirano-14101978-AB#8269-kraussei	Temnothorax kraussei	gyne	Italy	Tirano-4.2kmE, Biolo	46.221	10.211	660	A. Buschinger	14.10.1978	SMNG	655	237.5	593.75	537.5	215.625	437.5	506.25	240	241.25	228.125	176.875	261.875		156.25		365	176.25	284.375	149.375	187.5
ITA:Tirano-14101978-AB#8269-kraussei	Temnothorax kraussei	gyne	Italy	Tirano-4.2kmE, Biolo	46.221	10.211	660	A. Buschinger	14.10.1978	SMNG	668.75	239.375	605	546.25	217.5	446.875	525	248.75	245.625	226.875	184.375	273.75	923.75	162.5			171.875	275.625	148.125	188.75
SK:Babalou-13091938-ravouxi	Temnothorax ravouxi	gyne	Slovakia	Babalou in Dolním Almáši	48.31	18.78	319	Babala	13.09.1938	NHMP	655	230	601.25	538.75	222.5	431.25	542.5	270	249.375	231.875	193.75	286.25	970			429.375	186.25	308.75	155.625	206.25
SK:Babalou-13091938-ravouxi	Temnothorax ravouxi	gyne	Slovakia	Babalou in Dolním Almáši	48.31	18.78	319	Babala	13.09.1938	NHMP	656.25		587.5	535	218.75	426.25	546.875	265	243.125	218.75	195.625	291.875	975	176.25	232.5		190.625	303.75	168.75	213.75
SK:Babalou-13091938-ravouxi	Temnothorax ravouxi	gyne	Slovakia	Babalou in Dolním Almáši	48.31	18.78	319	Babala	13.09.1938	NHMP	658.75	229.375	573.75	531.25	209.375	417.5	537.5	278.75	256.25	237.5	196.875	285.625		181.25	237.5	434.375	189.375	301.25	163.75	219.375
SK:Babalou-13091938-ravouxi	Temnothorax ravouxi	gyne	Slovakia	Babalou in Dolním Almáši	48.31	18.78	319	Babala	13.09.1938	NHMP	653.75	228.75	590	540	218.75	430.625	553.125	262.5	255	228.125	193.75	292.5	966.25	176.875	234.75	428.125	187.5	311.25	156.25	201.25
SPA:Nocito-29071980-AB#9715-ravouxi	Temnothorax ravouxi	gyne	Spain	Nocito	42.321	-0.253	926	X. Espadaler	29.07.1980	SMNG	677.5	241.25	640	572.5	240.625	433.125	597.5	284.375	272.5	217.5	183.125	291.875	993.75	167.5	259.375	401.25	193.75	295	163.125	219.375	85.625	131.875
SPA:Nocito-29071980-AB#9715-ravouxi	Temnothorax ravouxi	gyne	Spain	Nocito	42.321	-0.253	926	X. Espadaler	29.07.1980	SMNG	662.5	236.875	613.75	556.25	230.625	416.25	568.75	263.75	258.125	233.75	181.25	283.125	987.5	168.125	256.25	415.625	205	307.5	154.375	212.5
GER:Gamburg-09111978-AB#8388-ravouxi	Temnothorax ravouxi	gyne	Germany	Gamburg(Tauber)	49.694	9.601	165	A. Buschinger	09.11.1978	SMNG	687.5	250.625	637.5	575	245	438.75	585	274.375	270	256.25	188.75	278.125	983.75	174.375	275		198.75	300	159.375	210
GER:Gamburg-09111978-AB#8388-ravouxi	Temnothorax ravouxi	gyne	Germany	Gamburg(Tauber)	49.694	9.601	165	A. Buschinger	09.11.1978	SMNG	668.75	243.75	622.5	562.5	241.25	443.75	580	265.625	261.875	247.5	191.875	273.75	987.5	181.25	274.375		194.375	291.875	158.75	204.375
GER:Gamburg-09111978-AB#8388-ravouxi	Temnothorax ravouxi	gyne	Germany	Gamburg(Tauber)	49.694	9.601	165	A. Buschinger	09.11.1978	SMNG	688.75	246.875	637.5	576.25	250	446.25	599.375	286.875	281.875	265	193.75	285	972.5	175	275		202.5		162.5	209.375
SPA:Calp-23071981-AB#9751-kraussei	Temnothorax kraussei	gyne	Spain	Calp-1,3kmSO, Canuta	38.643	0.457	38	A. Buschinger	23.07.1981	SMNG	612.5	221.875	570	510	193.75	420	484.375	243.75	240	222.5	172.5	260.625	872.5	156.875	251.25		168.125		140	183.75
SPA:Calp-23071981-AB#9751-kraussei	Temnothorax kraussei	gyne	Spain	Calp-1,3kmSO, Canuta	38.643	0.457	38	A. Buschinger	23.07.1981	SMNG	673.75	231.875	630	562.5	226.25	461.25	547.5	296.875	288.75	258.125	200.625	298.125	960	170	278.125		190.625	311.25	155	198.125
SPA:Calp-23071981-AB#9751-kraussei	Temnothorax kraussei	gyne	Spain	Calp-1,3kmSO, Canuta	38.643	0.457	38	A. Buschinger	23.07.1981	SMNG	662.5	231.25	618.75	550	219.375	452.5	528.125	280	275	252.5	200	301.25	948.75	168.75	259.375	391.25	186.25	320	158.125	200	100	149.375
GER:Randersacker-12031965-AB#1141-ravouxi	Temnothorax ravouxi	gyne	Germany	Randersacker - 1km N	49.77	9.99	270	A. Buschinger	12.03.1965	SMNG	663.75	237.5	615	563.75	237.5	428.75	556.25	268.125	266.875	237.5	193.75	283.125	936.25	174.375	250	390	185	316.875	161.875	205.625	109.375	136.875
SWI:Vercorin-16071970-AB#3722-ravouxi	Temnothorax ravouxi	gyne	Switzerland	Vercorin (Wallis)	46.26	7.54	1300	A. Buschinger	16.07.1970	SMNG	652.5	239.375	620	548.75	220.625	412.5	557.5	268.75	265.625	240.625	164.375	290	968.75	162.5	248.75	400	198.125	308.125	151.25	206.25	78.125	112.5
SWI:Vercorin-16071970-AB#3722-ravouxi	Temnothorax ravouxi	gyne	Switzerland	Vercorin (Wallis)	46.26	7.54	1300	A. Buschinger	16.07.1970	SMNG	651.25	236.25	605	541.25	217.5	397.5	606.25	268.75	261.875	234.375	168.75	277.5		173.75					150	206.875
SWI:Wallis-081964-AB#861-ravouxi	Temnothorax ravouxi	gyne	Switzerland	Wallis	46.19	7.58	2500	Praetorius	08.1964	SMNG	686.25	243.125	662.5	590	240	453.75	570.625	273.75	264.375	256.25	191.875	291.25		176.25					169.375	225
FRA:Nyons-02041981-AB#9687-ravouxi	Temnothorax ravouxi	gyne	France	Nyons	44.361	5.14	280	A. Buschinger	02.04.1981	SMNG	680	250	628.75	573.75	227.5	442.5	591.875	285.625	281.25	259.375	206.875	295.625	1035	175	277.5	425	197.5	307.5	144.375	206.25	94.375	125
FRA:Nyons-02041981-AB#9687-ravouxi	Temnothorax ravouxi	gyne	France	Nyons	44.361	5.14	280	A. Buschinger	02.04.1981	SMNG	681.25	255	636.25	585	240	443.75	603.125	287.5	287.5	268.75	206.25	298.125						306.25	168.75	210.625
FRA:Nyons-02041981-AB#9687-ravouxi	Temnothorax ravouxi	gyne	France	Nyons	44.361	5.14	280	A. Buschinger	02.04.1981	SMNG	677.5	250	628.75	583.75	240.625	433.125	586.875	287.5	275.625	255	204.375	301.25	1037.5	169.375	281.25	426.25	206.25	312.5	166.875	218.75
FRA:Saint Andre-12091979-AB#8974-ravouxi	Temnothorax ravouxi	gyne	France	Saint André-4kmW, Modane	45.201	6.621	1235	A. Buschinger	12.09.1979	SMNG	675	243.75	638.75	576.25	229.375	443.125	610.625	299.375	290	266.875	201.875	298.75	1018.75	185	280	426.875	201.25	317.5	168.75	212.5	93.75	130.625
FRA:Saint Andre-12091979-AB#8974-ravouxi	Temnothorax ravouxi	gyne	France	Saint André-4kmW, Modane	45.201	6.621	1235	A. Buschinger	12.09.1979	SMNG	685	238.75	626.25	575	231.875	430	609.375	281.25	278.125	251.875	187.5	291.25	1016.25	176.25	281.25	409.375	195.625	312.5	160.625	211.875	88.75	126.25
FRA:Saint Andre-12091979-AB#8974-ravouxi	Temnothorax ravouxi	gyne	France	Saint André-4kmW, Modane	45.201	6.621	1235	A. Buschinger	12.09.1979	SMNG	687.5	236.25	662.5	602.5	240	456.875	580	283.75	278.125	255.625	207.5	313.125	1057.5	190.625	284.375	433.75	211.875	326.25	167.5	220
ITA:Ossuccio-04041978-AB#7947-ravouxi	Temnothorax ravouxi	gyne	Italy	Ossuccio-0.7kmN, SüSta.MadonadelSoccorso	45.974	9.178	390	A. Buschinger	04.04.1978	SMNG	662.5	230.625	617.5	560	229.375	426.25	558.75	268.75	265.625	240	193.125	284.375	962.5	170	271.25	386.875	170	290.625	157.5	203.125	105	118.75
ITA:Ossuccio-04041978-AB#7947-ravouxi	Temnothorax ravouxi	gyne	Italy	Ossuccio-0.7kmN, SüSta.MadonadelSoccorso	45.974	9.178	390	A. Buschinger	04.04.1978	SMNG	650	231.25	603.75	551.25	224.375	433.125	576.25	275	267.5	231.875	186.25	283.75	960	168.125	261.25	382.5	193.75	293.75	155	203.125
ITA:Ossuccio-04041978-AB#7947-ravouxi	Temnothorax ravouxi	gyne	Italy	Ossuccio-0.7kmN, SüSta.MadonadelSoccorso	45.974	9.178	390	A. Buschinger	04.04.1978	SMNG	653.75	228.125	610	553.75	225.625	436.875	578.125	270.625	262.5	237.5	191.875	293.75	975	179.375	273.75	405.625	212.5	290.625	160.625	204.375
SPA:Calp-23071981-AB#9752-kraussei	Temnothorax kraussei	gyne	Spain	Calp-1,3kmSO, Canuta	38.643	0.457	38	A. Buschinger	23.07.1981	SMNG	643.75	229.375	613.75	543.75	220	450	528.125	268.75	265	241.875	175.625	282.5	906.25	153.125	250	389.375	188.75	298.75	146.875	187.5
SPA:Calp-23071981-AB#9752-kraussei	Temnothorax kraussei	gyne	Spain	Calp-1,3kmSO, Canuta	38.643	0.457	38	A. Buschinger	23.07.1981	SMNG	628.75	229.375	607.5	537.5	210	443.75	512.5	260	256.25	237.5	174.375	286.25	887.5	131.25	238.125		187.5		143.75	185.625
SPA:Calp-23071981-AB#9752-kraussei	Temnothorax kraussei	gyne	Spain	Calp-1,3kmSO, Canuta	38.643	0.457	38	A. Buschinger	23.07.1981	SMNG	657.5	226.25	616.25	548.75	209.375	443.75	517.5	283.75	275	245	188.75	289.375	905	163.75	256.25		203.75		151.25	189.375
FRA:Nyons-02041981-AB#9698-kraussei	Temnothorax kraussei	gyne	France	Nyons	44.361	5.14	280	A. Buschinger	02.04.1981	SMNG	666.25	230	627.5	556.25	230	462.5	533.125	260.625	257.5	241.25	186.25	281.25	932.5	161.25	261.875	368.75	175.625	295	155	185	115	155
FRA:Nyons-02041981-AB#9698-kraussei	Temnothorax kraussei	gyne	France	Nyons	44.361	5.14	280	A. Buschinger	02.04.1981	SMNG	625	228.125	600	533.75	217.5	458.125	484.375	243.75	245.625	227.5	175	263.75	857.5	152.5	231.25	340.625	156.25	275.625	145.625	181.875
FRA:Nyons-02041981-AB#9698-kraussei	Temnothorax kraussei	gyne	France	Nyons	44.361	5.14	280	A. Buschinger	02.04.1981	SMNG	650	230.625	608.75	538.75	218.75	456.25	506.875	248.75	250	231.25	176.875	271.25	897.5	151.25	246.25	348.75	171.875	280	156.875	186.25
FRA:Agnarone-22031982-AB#10326-ravouxi	Temnothorax ravouxi	gyne	France	Stausee Marghese-1,5kmNO, Agnarone	41.663	9.205	951	A. Buschinger	22.03.1982	SMNG	642.5	227.5	613.75	563.75	215.625	420.625	591.875	293.75	290.625	249.375	206.25	306.25	916.25	167.5	270.625	403.75	206.25	324.375	163.75	208.75	93.75	118.125
FRA:Agnarone-22031982-AB#10326-ravouxi	Temnothorax ravouxi	gyne	France	Stausee Marghese-1,5kmNO, Agnarone	41.663	9.205	951	A. Buschinger	22.03.1982	SMNG	683.75	250.625	628.75	578.75	212.5	435.625	551.875	305	299.375	251.25	205.625	288.75	977.5	165.625	273.75	420.625	204.375	320	162.5	209.375
FRA:Agnarone-22031982-AB#10326-ravouxi	Temnothorax ravouxi	gyne	France	Stausee Marghese-1,5kmNO, Agnarone	41.663	9.205	951	A. Buschinger	22.03.1982	SMNG	663.75	242.5	600	557.5	213.75	425	577.5	281.25	278.75	242.5	187.5	288.125	921.25	162.5	266.25	387.5	186.25	308.125	163.75	210.625
AUT:Eisenstadt-091974-AB#5504-ravouxi	Temnothorax ravouxi	gyne	Austria	Eisenstadt - 7km NE, Leithagebebirge	47.88	16.6	244	Winter	09.1974	SMNG	641.25	226.25	591.25	541.25	221.875	402.5	576.25	262.5	258.125	206.25	195	292.5		161.875		355.625	155	311.25	161.25	206.25
FRA:Lorgues-09051983-AB#11265-ravouxi	Temnothorax ravouxi	gyne	France	Lorgues-9,7kmSW, Draguignan	43.492	6.363	146	A. Buschinger	09.05.1983	SMNG	661.25	231.25	612.5	562.5	213.75	443.75	577.5	265	260	227.5	175	268.75	961.25	170	268.75	375.625	175	290.625	165	212.5	93.75	131.875
FRA:Lorgues-09051983-AB#11265-ravouxi	Temnothorax ravouxi	gyne	France	Lorgues-9,7kmSW, Draguignan	43.492	6.363	146	A. Buschinger	09.05.1983	SMNG	675	229.375	623.75	571.25	216.25	418.75	580	278.125	271.875	237.5	189.375	293.125	980	181.25	278.125	390	193.75	300	165.625	218.125
FRA:Lorgues-09051983-AB#11265-ravouxi	Temnothorax ravouxi	gyne	France	Lorgues-9,7kmSW, Draguignan	43.492	6.363	146	A. Buschinger	09.05.1983	SMNG	646.25	228.75	611.25	560	212.5	431.875	588.125	270.625	268.75	228.125	188.125	286.25	947.5	168.125	281.25	376.875	169.375	293.75	164.375	211.25
GER:Wertheim-15071983-AB#11556-ravouxi	Temnothorax ravouxi	gyne	Germany	Wertheim	49.76	9.51	155	A. Buschinger	15.07.1983	SMNG	650	243.75	617.5	563.75	228.75	415	578.125	276.25	275	237.5	206.25	301.25	950	163.125	259.375	387.5	196.25	315.625	156.25	199.375	107.5	124.375
GER:Wertheim-15071983-AB#11556-ravouxi	Temnothorax ravouxi	gyne	Germany	Wertheim	49.76	9.51	155	A. Buschinger	15.07.1983	SMNG	636.25	241.25	617.5	557.5	230.625	421.875	525.625	258.75	253.125	223.125	187.5	271.25	922.5	168.75	248.75	368.75	194.375	286.875	161.875	192.5
GER:Wertheim-15071983-AB#11556-ravouxi	Temnothorax ravouxi	gyne	Germany	Wertheim	49.76	9.51	155	A. Buschinger	15.07.1983	SMNG	646.25	237.5	603.75	542.5	223.75	409.375	555.625	275	268.125	236.875	193.75	292.5	880	162.5	250	382.5	187.5	306.25	150	193.125
GER:Taubertal-08041985-AB#11972-ravouxi	Temnothorax ravouxi	gyne	Germany	Taubertal	49.38	10.17	360	A. Buschinger	08.04.1985	SMNG	687.5	251.25	655	600	243.75	428.125	577.5	306.875	294.375	266.25	200.625	301.875	1050	182.5	280	433.75	204.375	344.375	175	229.375	112.5	131.25
GER:Taubertal-08041985-AB#11972-ravouxi	Temnothorax ravouxi	gyne	Germany	Taubertal	49.38	10.17	360	A. Buschinger	08.04.1985	SMNG	682.5	243.75	633.75	581.25	231.875	425	565.625	281.875	281.25	248.75	206.25	311.25	1000	170	259.375	425	213.125	346.875	168.125	218.75
GER:Taubertal-08041985-AB#11972-ravouxi	Temnothorax ravouxi	gyne	Germany	Taubertal	49.38	10.17	360	A. Buschinger	08.04.1985	SMNG	686.25	243.75	643.75	580	239.375	425.625	576.25	278.75	276.875	251.25	200.625	309.375	996.25	173.75	260.625	415	192.5	337.5	168.75	218.75
GER:Freyburg-22031980-AB#9722-ravouxi	Temnothorax ravouxi	gyne	Germany	Balgstädt-2,7kmSW, Freyburg	51.205	11.755	162	A. Buschinger	22.03.1980	SMNG	682.5	232.5	657.5	576.25	231.25	450	586.875	266.25	257.5	237.5	205	300	1030	162.5	280	405	182.5	323.75	169.375	211.25	106.25	121.25
GER:Freyburg-22031980-AB#9722-ravouxi	Temnothorax ravouxi	gyne	Germany	Balgstädt-2,7kmSW, Freyburg	51.205	11.755	162	A. Buschinger	22.03.1980	SMNG	672.5	231.25	637.5	571.25	225.625	450.625	568.75	278.125	265.625	230	211.25	316.875				409.375	190.625	313.75	162.5	205.625
GER:Freyburg-22031980-AB#9722-ravouxi	Temnothorax ravouxi	gyne	Germany	Balgstädt-2,7kmSW, Freyburg	51.205	11.755	162	A. Buschinger	22.03.1980	SMNG	667.5	249.375	637.5	575	237.5	441.875	600	267.5	257.5	225	209.375	291.875	1012.5	173.75	263.75	416.875	189.375	324.375	156.25	198.75
SWI:Branson-21081981-AB#9873-ravouxi	Temnothorax ravouxi	gyne	Switzerland	Branson-3,1kmSW, Fully	46.127	7.097	468	A. Buschinger	21.08.1981	SMNG	661.25	237.5	642.5	582.5	226.25	430.625	604.375	280.625	268.75	238.125	196.25	295.625	937.5	169.375	275	400	194.375	319.375	163.125	213.125	78.75	118.75
SWI:Branson-21081981-AB#9873-ravouxi	Temnothorax ravouxi	gyne	Switzerland	Branson-3,1kmSW, Fully	46.127	7.097	468	A. Buschinger	21.08.1981	SMNG	667.5	235	626.25	573.75	223.75	438.75	575	281.25	267.5	237.5	193.75	292.5	965	168.125	273.125	401.25	187.5	316.875	162.5	212.5
GER:Bronnbach-01051980-AB#9172-ravouxi	Temnothorax ravouxi	gyne	Germany	Bronnbach-1,9kmS, Wertheim	49.712	9.53	154	A. Buschinger	01.05.1980	SMNG	668.75	248.75	618.75	555	218.75	440.625	550.625	271.875	261.875	236.25	195.625	281.25	1003.75	185.625	267.5	406.25	182.5	328.125	168.75	205.625
FRA:Col de Vergio-27031982-AB#10464-ravouxi	Temnothorax ravouxi	gyne	France	Col de Vergio-7,4kmNO, Evisa	42.29	8.878	1477	A. Buschinger	27.03.1982	SMNG	657.5	237.5	600	562.5	222.5	425	580.625	263.75	256.25	225	207.5	289.375	937.5	161.25	250	383.75	191.875	311.25	156.25	202.5	93.75	126.875
FRA:Col de Vergio-27031982-AB#10464-ravouxi	Temnothorax ravouxi	gyne	France	Col de Vergio-7,4kmNO, Evisa	42.29	8.878	1477	A. Buschinger	27.03.1982	SMNG	637.5	234.375	601.25	556.25	215	422.5	591.875	271.25	261.25	228.125	202.5	293.75	925	168.125	260.625	383.75	190.625	320.625	164.375	202.5
CRO:Suha Punta-02101983-AB#11680-microcellatus	Temnothorax microcellatus	gyne	Croatia	Straße nach Suha Punta; Rab	44.77	14.72	15	A. Buschinger	02.10.1983	SMNG	616.25	220	601.25	546.25	220	440	542.5	255	248.125	210.625	173.75	270.625	898.75	156.25	267.5	370	205.625	263.125	164.453	231.25
CRO:Suha Punta-02101983-AB#11680-microcellatus	Temnothorax microcellatus	gyne	Croatia	Straße nach Suha Punta; Rab	44.77	14.72	15	A. Buschinger	02.10.1983	SMNG	611.25	225	597.5	548.75	212.5	425	498.75	310.625	231.875	192.5	169.375	263.75	890	153.125	268.75	360.625	196.25	262.5	164.062	208.125
CRO:Suha Punta-02101983-AB#11680-microcellatus	Temnothorax microcellatus	gyne	Croatia	Straße nach Suha Punta; Rab	44.77	14.72	15	A. Buschinger	02.10.1983	SMNG	610	225	581.25	538.75	207.5	436.875	504.375	238.75	230.625	200	168.125	256.25	893.75	151.875	267.5	356.25	193.75	256.25	167.5	212.5
CRO:Dvigrad-23081987-AB#13495-microcellatus	Temnothorax microcellatus	gyne	Croatia	Dvigrad	45.12	13.81	138	A. Buschinger	23.08.1987	SMNG	641.25	231.25	618.75	562.5	216.25	462.5	526.875	243.75	231.25	200.625	183.125	267.5	925	151.25	268.75	365	193.75	274.375	176.25	226.25
CRO:Lim fjord-17081987-AB#13491-microcellatus	Temnothorax microcellatus	gyne	Croatia	Lim fjord	45.13	13.63	46	A. Buschinger	17.08.1987	SMNG	625	226.875	600	546.25	209.375	455	518.125	246.25	229.375	196.25	185.625	269.375	906.25	156.25	260	363.75	193.75	256.25	186.25	218.75
CRO:Lim fjord-17081987-AB#13491-microcellatus	Temnothorax microcellatus	gyne	Croatia	Lim fjord	45.13	13.63	46	A. Buschinger	17.08.1987	SMNG	638.75	232.5	616.25	565	219.375	456.875	576.25	256.25	245.625	213.75	181.25	265.625	922.5	156.25	265.625				187.5	237.5
CRO:Kanfanar-24081987-AB#13503-microcellatus	Temnothorax microcellatus	gyne	Croatia	Kanfanar	45.12	13.83	285	A. Buschinger	24.08.1987	SMNG	648.75	232.5	630	573.75	221.25	459.375	572.5	256.25	269.375	213.125	181.25	289.375	925	150.625	268.75	366.875	193.75	284.375	180.625	226.25
CRO:Kanfanar-24081987-AB#13503-microcellatus	Temnothorax microcellatus	gyne	Croatia	Kanfanar	45.12	13.83	285	A. Buschinger	24.08.1987	SMNG	575	203.75	575	521.25	193.125	437.5	543.75	250	231.25	194.375	175	273.125	852.5	150	243.75	355	192.5	267.5	167.188	201.875
MOR:Azrou-14051987-AB#13122-algerianus	Temnothorax algerianus	gyne	Morocco	ca. 5km östl. Azrou, Eichen-Zedern-Wald	33.465	-5.17	1600	A. Buschinger	14.05.1987	SMNG	673.75	248.75	625	575	228.75	450	550.625	286.25	287.5	243.125	206.875	281.25	960	164.375	266.25	399.375	161.25	325	157.5	191.875	93.125	143.75
MOR:Azrou-14051987-AB#13122-algerianus	Temnothorax algerianus	gyne	Morocco	ca. 5km östl. Azrou, Eichen-Zedern-Wald	33.465	-5.17	1600	A. Buschinger	14.05.1987	SMNG	666.25	251.25	626.25	577.5	231.25	461.25	555	280.625	275	245.625	200	287.5	961.25	168.125	260	393.75	162.5	320.625	161.875	200	100	146.875
MOR:Azrou-14051987-AB#13122-algerianus	Temnothorax algerianus	gyne	Morocco	ca. 5km östl. Azrou, Eichen-Zedern-Wald	33.465	-5.17	1600	A. Buschinger	14.05.1987	SMNG	630	241.875	578.75	522.5	218.125	423.75	493.75	248.75	246.25	219.375	172.5	265.625	862.5	143.75	250	359.375	156.25	281.25	149.375	186.25
ALG:Tamanart-10041986-AB#12558-algerianus	Temnothorax algerianus	gyne	Algeria	Tamanart	37.05	6.49	400	A. Buschinger	10.04.1986	SMNG	568.75	210	535	486.25	181.25	370	438.75	224.375	206.25	187.5	161.875	223.75	766.25	133.75	215	325.625	155	251.25	131.875	169.375
ALG:Yakouren-12041986-AB#12605-algerianus	Temnothorax algerianus	gyne	Algeria	Yakouren	36.73	4.44	760	A. Buschinger	12.04.1986	SMNG	635	239.375	592.5	533.75	203.75	418.75	506.25	261.875	255	228.125	194.375	273.75	880	156.25	237.5	356.25	179.375	293.75	158.125	198.75
ALG:Yakouren-12041986-AB#12605-algerianus	Temnothorax algerianus	gyne	Algeria	Yakouren	36.73	4.44	760	A. Buschinger	12.04.1986	SMNG	628.75	240.625	610	546.25	209.375	430	506.25	256.25	245.625	219.375	206.25	260.625	872.5	155.625	240.625	356.25	175	290.625	150	195
ALG:Yakouren-12041986-AB#12605-algerianus	Temnothorax algerianus	gyne	Algeria	Yakouren	36.73	4.44	760	A. Buschinger	12.04.1986	SMNG	622.5	242.5	566.25	515	203.125	406.25	503.125	245	234.375	213.75	189.375	262.5	887.5	144.375	235	357.5	181.25	292.5	143.75	186.25
MOR:Bab Besen-20051987-AB#13157-algerianus	Temnothorax algerianus	gyne	Morocco	Bab Besen, Rif	35.00	-4.75	1000	A. Buschinger	20.05.1987	SMNG	642.5	231.875	600	543.75	215.625	431.25	520	246.875	246.875	226.875	171.875	267.5	918.75	156.25	248.125	362.5	156.25	287.5	153.125	191.875	108.75	141.875
MOR:Bab Besen-20051987-AB#13157-algerianus	Temnothorax algerianus	gyne	Morocco	Bab Besen, Rif	35.00	-4.75	1000	A. Buschinger	20.05.1987	SMNG	626.25	233.75	577.5	527.5	204.375	437.5	508.75	242.5	242.5	227.5	181.25	259.375	900	156.875	243.75	356.25	148.75	267.5	143.75	187.5	116.875	140.625
MOR:Bab Besen-20051987-AB#13157-algerianus	Temnothorax algerianus	gyne	Morocco	Bab Besen, Rif	35.00	-4.75	1000	A. Buschinger	20.05.1987	SMNG	650	231.25	606.25	552.5	218.75	453.75	528.75	256.25	256.25	234.375	185	275	918.75	162.5	245	361.875	148.75	297.5	156.25	200
MOR:Tizi n Ifar-13051987-AB#13105-algerianus	Temnothorax algerianus	gyne	Morocco	2km östl. Tizi n Ifar	32.51	-5.8	1800	A. Buschinger	13.05.1987	SMNG	653.75	240.625	612.5	548.75	225.625	450.625	583.75	263.125	260.625	234.375	181.875	262.5	897.5	146.25	243.75	340.625	140.625	293.75	151.875	193.75	100	140.625
MOR:Tizi n Ifar-13051987-AB#13105-algerianus	Temnothorax algerianus	gyne	Morocco	2km östl. Tizi n Ifar	32.51	-5.8	1800	A. Buschinger	13.05.1987	SMNG	656.25	243.75	617.5	562.5	231.25	450	600	265	262.5	233.75	190.625	263.75	932.5	133.125	237.5	346.875	143.125	301.25	152.5	206.25	123.125	141.25
MOR:Tizi n Ifar-13051987-AB#13105-algerianus	Temnothorax algerianus	gyne	Morocco	2km östl. Tizi n Ifar	32.51	-5.8	1800	A. Buschinger	13.05.1987	SMNG	637.5	241.875	600	546.25	218.75	440	545.625	250	243.125	226.25	185	252.5	896.25	155	237.5	351.25	155	293.75	153.75	185.625
MOR:Cedre Gaurand-15051987-AB#13125-algerianus	Temnothorax algerianus	gyne	Morocco	Cèdre Gaurand	33.42	-5.15	1800	A. Buschinger	15.05.1987	SMNG	630	238.75	563.75	515	213.125	421.875	501.25	245	240	223.125	175	255.625	872.5	149.375	241.25	339.375	137.5	293.75	146.25	180	100	145
MOR:Cedre Gaurand-15051987-AB#13125-algerianus	Temnothorax algerianus	gyne	Morocco	Cèdre Gaurand	33.42	-5.15	1800	A. Buschinger	15.05.1987	SMNG	632.5	241.875	570	516.25	215.625	432.5	506.25	256.25	250.625	229.375	177.5	262.5	896.25	156.25	243.75	353.125	146.25	306.25	145	186.875	108.125	133.125
CRO:Sveti Rok-30091983-AB11645-corsicus	Temnothorax corsicus	gyne	Croatia	Straße von Obrovac nach Sveti Rok	44.22	15.67	140	A. Buschinger	30.09.1983	SMNG	616.25	208.75	581.25	525	225.625	405	488.75	250	237.5	212.5	185.625	268.75	816.25	150.625	218.125	367.5	175	279.375	126.875	162.5
CRO:Sveti Rok-30091983-AB11645-corsicus	Temnothorax corsicus	gyne	Croatia	Straße von Obrovac nach Sveti Rok	44.22	15.67	140	A. Buschinger	30.09.1983	SMNG	597.5	218.75	546.25	510	221.875	390	452.5	218.75	217.5	194.375	176.25	267.5	762.5	131.25	205.625	351.25	156.875	268.75	125	163.75
CRO:Sveti Rok-30091983-AB11645-corsicus	Temnothorax corsicus	gyne	Croatia	Straße von Obrovac nach Sveti Rok	44.22	15.67	140	A. Buschinger	30.09.1983	SMNG	598.75	216.875	558.75	513.75	212.5	393.75	462.5	216.25	212.5	192.5	181.25	262.5	750	135	204.375	355	159.375	268.75	124.375	164.375
CRO:Jesenice-27091983-AB#11582-corsicus	Temnothorax corsicus	gyne	Croatia	Jesenice	44.23	15.57	130	A. Buschinger	27.09.1983	SMNG	635	230	565	527.5	219.375	412.5	485.625	243.125	243.75	209.375	184.375	283.75	858.75	155.625	243.75	383.125	175	295	137.5	181.25
CRO:Jesenice-27091983-AB#11582-corsicus	Temnothorax corsicus	gyne	Croatia	Jesenice	44.24	15.58	131	A. Buschinger	27.09.1984	SMNG	602.5	219.375	551.25	512.5	211.25	391.875	443.75	221.875	217.5	196.25	171.875	260.625	781.25	136.875	221.25	356.875	162.5	277.5	126.25	166.875
CRO:Jesenice-27091983-AB#11582-corsicus	Temnothorax corsicus	gyne	Croatia	Jesenice	44.25	15.59	132	A. Buschinger	27.09.1985	SMNG	583.75	216.25	553.75	508.75	207.5	382.5	440.625	225	218.75	193.75	178.125	280	753.75	143.75	222.5	381.25	179.375	275	129.375	168.75
CRO:Baska-14101985-AB#12405-corsicus	Temnothorax corsicus	gyne	Croatia	Baška; Tal	45.02	14.68	200	A. Buschinger	14.10.1985	SMNG	593.75	210.625	535	487.5	208.75	387.5	420.625	220.625	225	211.25	178.125	265	740	131.875	217.5	340.625	145.625	267.5	131.25	163.75
FRA:Ifana-30031982-AB#10594-corsicus	Temnothorax corsicus	gyne	France	D81, Maccie an Kreuzung mit Fahrweg (Ifana)	42.666	9.141	306	A. Buschinger	30.03.1982	SMNG	577.5	213.125	510	480	200.625	360.625	396.875	209.375	211.25	198.125	165	255	706.25	118.75	202.5	318.125	143.75	259.375	125.625	157.5
FRA:Ifana-30031982-AB#10594-corsicus	Temnothorax corsicus	gyne	France	D81, Maccie an Kreuzung mit Fahrweg (Ifana)	42.666	9.141	306	A. Buschinger	30.03.1982	SMNG	580	215	513.75	480	203.75	365	388.75	212.5	212.5	193.125	162.5	243.75	700	115.625	206.25	316.25	137.5	250	125	157.5
FRA:Ifana-30031982-AB#10594-corsicus	Temnothorax corsicus	gyne	France	D81, Maccie an Kreuzung mit Fahrweg (Ifana)	42.666	9.141	306	A. Buschinger	30.03.1982	SMNG	622.5	231.875	530	492.5	203.125	371.875	448.75	230.625	225	196.875	175	267.5	787.5	131.875	221.875	331.25	151.875	271.875	130.625	171.875
CRO:Ljubac-30091983-AB#11662-corsicus	Temnothorax corsicus	gyne	Croatia	Ljubač	44.32	14.88	7	A. Buschinger	30.09.1983	SMNG	636.25	225	568.75	536.25	213.75	406.25	516.875	244.375	243.75	223.75	181.875	280	847.5	148.125	234.375	376.25	161.25	293.75	137.5	183.75
CRO:Ljubac-30091983-AB#11662-corsicus	Temnothorax corsicus	gyne	Croatia	Ljubač	44.32	14.88	7	A. Buschinger	30.09.1983	SMNG	641.25	226.25	585	542.5	216.25	406.25	484.375	237.5	233.75	203.125	181.25	272.5	850	143.75	233.75	370.625	162.5	292.5	142.5	185.625
CRO:Ljubac-30091983-AB#11662-corsicus	Temnothorax corsicus	gyne	Croatia	Ljubač	44.32	14.88	7	A. Buschinger	30.09.1983	SMNG	643.75	231.25	566.25	531.25	220	413.75	490.625	244.375	232.5	196.25	198.75	282.5	867.5	150	237.5	384.375	180	302.5	137.5	175
CRO:Ljubac-30091983-AB#11662-corsicus	Temnothorax corsicus	gyne	Croatia	Ljubač	44.32	14.88	7	A. Buschinger	30.09.1983	SMNG	656.25	231.25	586.25	547.5	225	409.375	498.75	246.875	243.75	209.375	186.25	287.5	887.5	149.375	243.75	362.5	150.625	289.375	145.625	188.125
CRO:Ljubac-30091983-AB#11664-corsicus	Temnothorax corsicus	gyne	Croatia	Ljubač	44.32	14.88	7	A. Buschinger	30.09.1983	SMNG	606.25	219.375	548.75	518.75	206.25	387.5	456.25	232.5	231.875	198.75	176.25	256.875	800	138.75	231.25	368.75	168.75	286.25	130.625	173.75
CRO:Ljubac-30091983-AB#11664-corsicus	Temnothorax corsicus	gyne	Croatia	Ljubač	44.32	14.88	7	A. Buschinger	30.09.1983	SMNG	608.75	210.625	553.75	520	206.25	390	473.75	243.125	231.25	205	176.875	268.75	800	143.75	237.5	369.375	165	293.75	136.875	174.375
CRO:Ljubac-30091983-AB#11664-corsicus	Temnothorax corsicus	gyne	Croatia	Ljubač	44.32	14.88	7	A. Buschinger	30.09.1983	SMNG	622.5	225	563.75	522.5	206.875	390.625	463.125	230.625	221.25	192.5	182.5	262.5	818.75	145	236.25	368.125	168.125	280	137.5	173.75
CRO:Ljubac-30091983-AB#11664-corsicus	Temnothorax corsicus	gyne	Croatia	Ljubač	44.32	14.88	7	A. Buschinger	30.09.1983	SMNG	602.5	214.375	552.5	518.75	211.25	386.25	466.25	237.5	225.625	196.25	181.25	268.125	813.75	145	237.5	360.625	168.75	293.75	136.25	170.625
CRO:Ljubac-30091983-AB#11664-corsicus	Temnothorax corsicus	gyne	Croatia	Ljubač	44.32	14.88	7	A. Buschinger	30.09.1983	SMNG	643.75	231.875	576.25	542.5	207.5	412.5	519.375	262.5	257.5	231.25	198.75	298.125	850	150	237.5	382.5	178.125	298.75	144.375	181.25
FRA:Ifana-28031982-AB#10516-corsicus	Temnothorax corsicus	gyne	France	D81, Maccie an Kreuzung mit Fahrweg (Ifana)	42.666	9.141	306	A. Buschinger	28.03.1982	SMNG	620	227.5	541.25	513.75	208.125	391.25	503.125	240.625	238.75	220.625	188.125	282.5	828.75	140	234.375	361.25	163.75	287.5	136.875	180.625
CRO:Baska-23091981-AB#9981-kraussei	Temnothorax kraussei	gyne	Croatia	Baška-1,9kmO, Batomalj	44.97	14.755	62	A. Buschinger	23.09.1981	SMNG	637.5	220.625	586.25	518.75	206.25	448.75	485.625	236.25	238.75	225	175	261.875	872.5	153.75	236.25	343.125	173.125	281.875	145	184.375	107.5	155.625
CRO:Baska-23091981-AB#9981-kraussei	Temnothorax kraussei	gyne	Croatia	Baška-1,9kmO, Batomalj	44.97	14.755	62	A. Buschinger	23.09.1981	SMNG	647.5	226.25	611.25	533.75	208.75	453.125	486.25	246.25	245	224.375	166.875	268.75	877.5	156.875	233.75	358.75	175	290.625	150	186.875
CRO:Baska-23091981-AB#9981-kraussei	Temnothorax kraussei	gyne	Croatia	Baška-1,9kmO, Batomalj	44.97	14.755	62	A. Buschinger	23.09.1981	SMNG	646.25	224.375	605	537.5	210.625	443.75	512.5	239.375	237.5	225	175	261.25	875	156.25	238.75	356.25	175	292.5	152.5	183.125
ITA:Conna-03051983-AB#11130-kraussei	Temnothorax kraussei	gyne	Italy	Straße nach Conna-4,5kmSW, Alassio	43.988	8.14	311	A. Buschinger	03.05.1983	SMNG	658.75	239.375	618.75	561.25	215	443.75	513.125	254.375	245	228.125	193.75	294.375	910	164.375	255	378.125	181.875	306.875	150.625	186.875	125.625	157.5
ITA:Conna-03051983-AB#11131-kraussei	Temnothorax kraussei	gyne	Italy	Straße nach Conna-4,5kmSW, Alassio	43.988	8.14	311	A. Buschinger	03.05.1983	SMNG	675	237.5	627.5	562.5	215	480	531.25	262.5	250	218.75	176.875	286.25	926.25	148.75	249.375	360.625	178.75	293.75	154.375	196.875
SWI:Simplon-16081981-AB#9790-stumperi	Temnothorax stumperi	gyne	Switzerland	Simplon-6,7kmW, Zwischbergen	46.195	8.057	1440	A. Buschinger	16.08.1981	SMNG	573.75	206.875	578.75	531.25	186.875	406.25	508.125	198.125	186.25	165.625	150.625	225	835	155	230	323.75	168.75	240	150	186.25
SWI:Simplon-16081981-AB#9790-stumperi	Temnothorax stumperi	gyne	Switzerland	Simplon-6,7kmW, Zwischbergen	46.195	8.057	1440	A. Buschinger	16.08.1981	SMNG	581.25	213.125	575	525	186.25	409.375	500	195.625	184.375	159.375	157.5	244.375	862.5	153.125	227.5	332.5	166.875	250	148.125	184.375
SWI:Simplon-16081981-AB#9790-stumperi	Temnothorax stumperi	gyne	Switzerland	Simplon-6,7kmW, Zwischbergen	46.195	8.057	1440	A. Buschinger	16.08.1981	SMNG	583.75	208.125	575	525	185.625	411.875	520.625	200	187.5	161.25	157.5	240.625	843.75	150	231.25	323.125	168.125	250	137.5	186.875
ITA:Rogliano-10101982-AB#11018-kraussei	Temnothorax kraussei	gyne	Italy	2kmS Rogliano-1kmNO, Balzata	39.154	16.382	806	A. Buschinger	10.10.1982	SMNG	650	226.25	587.5	523.75	208.125	412.5	493.75	232.5	225	206.875	161.875	261.875	860	142.5	231.25	336.875	163.75	276.25	149.375	175.625
ITA:Rogliano-10101982-AB#11018-kraussei	Temnothorax kraussei	gyne	Italy	2kmS Rogliano-1kmNO, Balzata	39.154	16.382	806	A. Buschinger	10.10.1982	SMNG	658.75	237.5	610	536.25	210	448.75	521.25	215.625	250	236.875	177.5	259.375	887.5	150	245	355	175.625	286.25	153.75	186.25
ITA:Rogliano-10101982-AB#11018-kraussei	Temnothorax kraussei	gyne	Italy	2kmS Rogliano-1kmNO, Balzata	39.154	16.382	806	A. Buschinger	10.10.1982	SMNG	625	219.375	577.5	517.5	198.75	420	475.625	227.5	218.75	204.375	156.875	243.75	793.75	141.25	236.25	325.625	165.625	261.25	143.125	180
ITA:Rogliano-10101982-AB#11016-kraussei	Temnothorax kraussei	gyne	Italy	2kmS Rogliano-1kmNO, Balzata	39.154	16.382	806	A. Buschinger	10.10.1982	SMNG	610	218.75	586.25	523.75	193.75	418.75	481.25	236.25	235	224.375	156.25	251.875	850	143.75	246.875	346.875	176.875	273.125	142.5	181.25
ITA:Rogliano-10101982-AB#11016-kraussei	Temnothorax kraussei	gyne	Italy	2kmS Rogliano-1kmNO, Balzata	39.154	16.382	806	A. Buschinger	10.10.1982	SMNG	662.5	226.875	618.75	542.5	211.25	440.625	511.875	264.375	262.5	231.875	168.75	267.5	937.5	162.5	256.875	384.375	192.5	292.5	156.25	196.25
ITA:Rogliano-10101982-AB#11016-kraussei	Temnothorax kraussei	gyne	Italy	2kmS Rogliano-1kmNO, Balzata	39.154	16.382	806	A. Buschinger	10.10.1982	SMNG	665	231.25	625	550	212.5	443.75	528.125	273.125	271.25	238.75	167.5	262.5	943.75	156.875	260.625	380	185	287.5	152.5	181.25
ITA:Sambiase-03101982-AB#10903-kraussei	Temnothorax kraussei	gyne	Italy	Sambiase-2,3kmW, Lamezia	38.966	16.269	280	A. Buschinger	03.10.1982	SMNG	681.25	234.375	625	553.75	221.875	465.625	513.75	268.75	265.625	245	175	275	936.25	168.75	250	381.25	193.75	305	158.125	197.5
CRO:Baska-13101985-AB#12374-microcellatus	Temnothorax microcellatus	gyne	Croatia	Baška; Quelle in Tal	45.03	14.68	230	A. Buschinger	13.10.1985	SMNG	612.5	230	597.5	543.75	206.25	443.75	495.625	250	230.625	196.875	171.875	271.875	872.5	150	238.125	337.5	175	251.875	157.422	212.5
CRO:Baska-13101985-AB#12374-microcellatus	Temnothorax microcellatus	gyne	Croatia	Baška; Quelle in Tal	45.03	14.68	230	A. Buschinger	13.10.1985	SMNG	647.5	235.625	628.75	568.75	218.125	461.875	592.5	262.5	251.25	213.125	181.875	282.5	935	156.25	266.875	377.5	198.75	271.875	169.922	220
FRA:Col de Granon-13081984-AB#11840-stumperi	Temnothorax stumperi	gyne	France	Col de Granon	44.96	6.61	2400	A. Buschinger	13.08.1984	SMNG	585	221.25	581.25	538.75	209.375	424.375	478.125	205.625	186.25	151.875	150	251.875	841.25	155	237.5	343.75	165.625	261.875	154.375	175
SWI:Simplon-16081981-AB#9793-stumperi	Temnothorax stumperi	gyne	Switzerland	Simplon-6,7kmW, Zwischbergen	46.195	8.057	1440	A. Buschinger	16.08.1981	SMNG	578.75	211.25	576.25	525	188.75		481.25	193.75	181.25	159.375	156.875	237.5	812.5	148.75	230	338.75	156.875	258.125	146.25	185
ITA:Bevera-04051983-AB#11162-kraussei	Temnothorax kraussei	gyne	Italy	Bevera-4,4kmNW, Ventimiglia	43.825	7.602	378	A. Buschinger	04.05.1983	SMNG	616.25	218.75	572.5	507.5	193.75	418.75	476.875	235	225.625	201.875	168.75	262.5	826.25	137.5	221.875	348.125	175	275	148.75	181.25
ALG:Col de Telmet-07041986-AB#12549-algerianus	Temnothorax algerianus	gyne	Algeria	Col de Telmet	35.59	6.05	1600	A. Buschinger	07.04.1986	SMNG	662.5	248.75	608.75	558.75	223.75	449.375	512.5	250	256.875	237.5	171.875	268.75	947.5	150	236.875	369.375	158.125	273.75	156.25	193.125	106.875	145.625
SPA:Campello-30071981-AB#9779-kraussei	Temnothorax kraussei	gyne	Spain	Campello	38.429	-0.398	29	A. Buschinger	30.07.1981	SMNG	641.25	225	618.75	548.75	208.125	456.25	531.25	278.75	275.625	237.5	187.5	269.375	911.25	171.875	256.25	384.375	188.125	301.875	161.25	198.75	109.375	166.25
CRO:Baska-23091981-AB#10014-corsicus	Temnothorax corsicus	gyne	Croatia	Baška-1,9kmO, Batomalj	44.97	14.755	62	A. Buschinger	23.09.1981	SMNG	625	223.75	557.5	522.5	221.875	400	473.75	226.25	225	200	171.875	255	813.75	137.5	212.5	336.25	156.25	283.125	136.25	181.25
CRO:Baska-23091981-AB#10014-corsicus	Temnothorax corsicus	gyne	Croatia	Baška-1,9kmO, Batomalj	44.97	14.755	62	A. Buschinger	23.09.1981	SMNG	653.75	237.5	577.5	538.75	231.25	400	487.5	249.375	246.25	214.375	175.625	265.625	833.75	149.375	241.25	366.25	161.875	284.375	138.75	180
CRO:Baska-23091981-AB#10014-corsicus	Temnothorax corsicus	gyne	Croatia	Baška-1,9kmO, Batomalj	44.97	14.755	62	A. Buschinger	23.09.1981	SMNG	637.5	228.125	575	531.25	229.375	406.25	472.5	236.875	241.875	215.625	181.25	273.125	825	143.75	235	350	158.125	281.25	144.375	181.25
CRO:Baska-23091981-AB#10014-corsicus	Temnothorax corsicus	gyne	Croatia	Baška-1,9kmO, Batomalj	44.97	14.755	62	A. Buschinger	23.09.1981	SMNG	621.25	225.625	556.25	521.25	223.125	400.625	476.875	236.25	225	201.875	176.875	268.75	806.25	138.125	230	343.125	162.5	281.25	141.25	176.25
CRO:Baska-23091981-AB#10011-corsicus	Temnothorax corsicus	gyne	Croatia	Baška-1,9kmO, Batomalj	44.97	14.755	62	A. Buschinger	23.09.1981	SMNG	650	225	586.25	548.75	225	405	506.25	256.25	253.125	221.875	183.125	281.25	887.5	161.25	250	389.375	183.125	306.25	153.125	184.375
CRO:Baska-23091981-AB#10011-corsicus	Temnothorax corsicus	gyne	Croatia	Baška-1,9kmO, Batomalj	44.97	14.755	62	A. Buschinger	23.09.1981	SMNG	625	223.125	582.5	538.75	223.75	400	535	260.625	255	230	190.625	287.5	830	157.5	246.875	379.375	175	301.25	138.75	175
CRO:Baska-23091981-AB#10011-corsicus	Temnothorax corsicus	gyne	Croatia	Baška-1,9kmO, Batomalj	44.97	14.755	62	A. Buschinger	23.09.1981	SMNG	667.5	230	612.5	562.5	225	409.375	526.875	250	243.75	211.875	200	293.75	877.5	155.625	242.5	387.5	170.625	311.25	163.125	190
CRO:Baska-23091981-AB#10011-corsicus	Temnothorax corsicus	gyne	Croatia	Baška-1,9kmO, Batomalj	44.97	14.755	62	A. Buschinger	23.09.1981	SMNG	645	224.375	568.75	535	223.125	406.25	510	237.5	237.5	213.75	181.25	276.25	837.5	156.25	243.75	375	167.5	295	143.75	181.25
FRA:Ifana-30031982-AB#10597-corsicus	Temnothorax corsicus	gyne	France	D81, Maccie an Kreuzung mit Fahrweg (Ifana)	42.666	9.141	306	A. Buschinger	30.03.1982	SMNG	608.75	220	540	508.75	208.125	381.25	478.75	246.25	250	227.5	180.625	282.5	800	156.25	243.125	350	157.5	290	137.5	176.25
FRA:Ifana-30031982-AB#10597-corsicus	Temnothorax corsicus	gyne	France	D81, Maccie an Kreuzung mit Fahrweg (Ifana)	42.666	9.141	306	A. Buschinger	30.03.1982	SMNG	617.5	231.25	542.5	512.5	212.5	387.5	478.125	243.75	249.375	231.875	198.125	277.5	787.5	143.75	225	351.25	155	287.5	143.125	180
FRA:Ifana-30031982-AB#10597-corsicus	Temnothorax corsicus	gyne	France	D81, Maccie an Kreuzung mit Fahrweg (Ifana)	42.666	9.141	306	A. Buschinger	30.03.1982	SMNG	625	229.375	552.5	518.75	215	398.75	491.875	251.25	256.875	231.25	193.75	287.5	812.5	156.25	230	362.5	165.625	298.75	137.5	173.75
CRO:Baska-23091981-AB#10018-corsicus	Temnothorax corsicus	gyne	Croatia	Baška-1,9kmO, Batomalj	44.97	14.755	62	A. Buschinger	23.09.1981	SMNG	641.25	233.125	558.75	543.75	220	406.25	522.5	243.75	237.5	208.75	182.5	281.25	878.75	157.5	246.25	372.5	175	288.75	155	187.5
CRO:Baska-23091981-AB#10018-corsicus	Temnothorax corsicus	gyne	Croatia	Baška-1,9kmO, Batomalj	44.97	14.755	62	A. Buschinger	23.09.1981	SMNG	657.5	237.5	580	540	226.25	412.5	535	252.5	250.625	218.75	188.125	275	886.25	155	236.25	381.25	176.25	301.25	150	186.875
CRO:Baska-23091981-AB#10018-corsicus	Temnothorax corsicus	gyne	Croatia	Baška-1,9kmO, Batomalj	44.97	14.755	62	A. Buschinger	23.09.1981	SMNG	653.75	231.25	580	536.25	225	409.375	493.125	253.125	248.75	215	187.5	278.125	877.5	152.5	235.625	376.875	174.375	300	145	183.75
CRO:Baska-23091981-AB#10018-corsicus	Temnothorax corsicus	gyne	Croatia	Baška-1,9kmO, Batomalj	44.97	14.755	62	A. Buschinger	23.09.1981	SMNG	637.5	228.125	575	530	226.875	412.5	493.75	244.375	240.625	213.75	176.875	263.75	843.75	147.5	237.5	370	173.125	287.5	150	187.5
CRO:Ljubac-30091983-AB#11663-corsicus	Temnothorax corsicus	gyne	Croatia	Ljubač	44.32	14.88	7	A. Buschinger	30.09.1983	SMNG	646.25	230.625	577.5	537.5	225	402.5	506.25	261.875	260.625	233.125	194.375	288.75	867.5	158.75	246.25	381.25	176.875	299.375	146.25	182.5
CRO:Ljubac-30091983-AB#11663-corsicus	Temnothorax corsicus	gyne	Croatia	Ljubač	44.32	14.88	7	A. Buschinger	30.09.1983	SMNG	651.25	232.5	581.25	535	220	417.5	510	246.25	245	220.625	186.875	270.625	870	147.5	236.875	370.625	156.25	288.75	130	176.25
FRA:Ifana-28031982-AB#10514-corsicus	Temnothorax corsicus	gyne	France	D81, Maccie an Kreuzung mit Fahrweg (Ifana)	42.666	9.141	306	A. Buschinger	28.03.1982	SMNG	616.25	229.375	537.5	507.5	206.25	387.5	460.625	240.625	243.125	223.75	188.75	288.75	800	143.75	225	346.875	155	280	132.5	165
FRA:Ifana-28031982-AB#10514-corsicus	Temnothorax corsicus	gyne	France	D81, Maccie an Kreuzung mit Fahrweg (Ifana)	42.666	9.141	306	A. Buschinger	28.03.1982	SMNG	623.75	227.5	542.5	503.75	221.875	392.5	475	241.875	238.125	220.625	186.25	285.625	833.75	150	225	346.25	153.125	290.625	125.625	180
FRA:Ifana-28031982-AB#10514-corsicus	Temnothorax corsicus	gyne	France	D81, Maccie an Kreuzung mit Fahrweg (Ifana)	42.666	9.141	306	A. Buschinger	28.03.1982	SMNG	617.5	234.375	540	503.75	211.25	387.5	477.5	238.75	238.125	222.5	187.5	278.125	812.5	143.125	226.875	352.5	168.75	284.375	136.25	150
FRA:Ifana-28031982-AB#10514-corsicus	Temnothorax corsicus	gyne	France	D81, Maccie an Kreuzung mit Fahrweg (Ifana)	42.666	9.141	306	A. Buschinger	28.03.1982	SMNG	621.25	233.75	540	502.5	208.125	395	480	242.5	240	225	188.75	281.25	812.5	149.375	236.875	343.75	160.625	280	138.125	175
MOR:Dj Hebri-14051987-AB#13117-algerianus	Temnothorax algerianus	gyne	Morocco	Dj. Hebri	33.36	-5.141	2000	A. Buschinger	14.05.1987	SMNG	625	236.25	583.75	530	229.375	414.375	520	256.25	252.5	223.75	186.25	258.125	893.75	161.875	242.5	356.25	156.25	299.375	154.375	185.625	108.75	125
MOR:Dj Hebri-14051987-AB#13117-algerianus	Temnothorax algerianus	gyne	Morocco	Dj. Hebri	33.36	-5.141	2000	A. Buschinger	14.05.1987	SMNG	638.75	236.875	582.5	532.5	231.875	434.375	508.75	261.25	255	226.25	187.5	256.25	917.5	162.5	241.875	355	153.125	296.875	150	186.875	106.25	126.25
MOR:Dj Hebri-14051987-AB#13117-algerianus	Temnothorax algerianus	gyne	Morocco	Dj. Hebri	33.36	-5.141	2000	A. Buschinger	14.05.1987	SMNG	636.25	235.625	588.75	537.5	221.875	437.5	510	261.25	256.25	234.375	185.625	255	870	162.5	242.5	358.75	162.5	295.625	156.25	193.75	100	134.375
MOR:Dj Hebri-14051987-AB#13115-algerianus	Temnothorax algerianus	gyne	Morocco	Dj. Hebri	33.36	-5.141	2000	A. Buschinger	14.05.1987	SMNG	645	235	587.5	543.75	225	418.75	515.625	273.75	268.75	231.25	190.625	256.25	912.5	155	237.5	356.25	159.375	300	155.625	181.25	118.75	137.5
MOR:Dj Hebri-14051987-AB#13115-algerianus	Temnothorax algerianus	gyne	Morocco	Dj. Hebri	33.36	-5.141	2000	A. Buschinger	14.05.1987	SMNG	652.5	243.75	588.75	537.5	224.375	440.625	508.75	270.625	258.125	228.125	183.125	262.5	897.5	162.5	251.25	368.75	156.25	293.75	156.25	187.5	95.625	143.75
MOR:Dj Hebri-14051987-AB#13115-algerianus	Temnothorax algerianus	gyne	Morocco	Dj. Hebri	33.36	-5.141	2000	A. Buschinger	14.05.1987	SMNG	618.75	234.375	581.25	537.5	211.875	431.25	495	249.375	238.75	216.25	176.875	250	843.75	145.625	237.5	346.875	150	290.625	146.875	187.5	106.25	133.125
MOR:Azrou-14051987-AB#13120-algerianus	Temnothorax algerianus	gyne	Morocco	ca. 5km östl. Azrou, Eichen-Zedern-Wald	33.465	-5.17	1600	A. Buschinger	14.05.1987	SMNG	642.5	233.125	596.25	550	221.25	443.75	506.25	256.25	243.75	225.625	181.25	281.25	881.25	155.625	243.75	362.5	160.625	300	155	175	111.25	145.625
MOR:Azrou-14051987-AB#13120-algerianus	Temnothorax algerianus	gyne	Morocco	ca. 5km östl. Azrou, Eichen-Zedern-Wald	33.465	-5.17	1600	A. Buschinger	14.05.1987	SMNG	650	242.5	605	550	225	442.5	525.625	268.125	263.75	234.375	185.625	269.375	935	162.5	253.75	365.625	150	311.25	149.375	186.25	111.875	147.5
MOR:Azrou-14051987-AB#13120-algerianus	Temnothorax algerianus	gyne	Morocco	ca. 5km östl. Azrou, Eichen-Zedern-Wald	33.465	-5.17	1600	A. Buschinger	14.05.1987	SMNG	622.5	237.5	561.25	513.75	206.25	416.875	478.125	228.125	221.875	208.75	175	246.875	822.5	150	225	325	146.25	271.875	136.875	166.875	118.75	143.75
SPA:Biescas-06041984-AB#11789-ravouxi	Temnothorax ravouxi	gyne	Spain	Biescas	42.62	-0.16	860	A. Buschinger	06.04.1984	SMNG	685	236.25	635	576.25	225	443.75	576.25	281.25	281.875	262.5	200.625	306.25	1006.25	195	275.625	425	198.75	329.375	175.625	212.5	93.75	126.875
SPA:Biescas-06041984-AB#11789-ravouxi	Temnothorax ravouxi	gyne	Spain	Biescas	42.62	-0.16	860	A. Buschinger	06.04.1984	SMNG	685	238.125	630	563.75	236.25	423.125	576.25	271.25	268.75	251.875	213.125	301.25	1000	175	270	415.625	200	322.5	167.5	206.25	93.125	136.25
ALG:Yakouren-14041986-AB#12642-kraussei	Temnothorax kraussei	gyne	Algeria	Yakouren, Straße Richtung Azeffoun (5 km)	36.89	4.41	5	A. Buschinger	14.04.1986	SMNG	640	221.875	595	535	206.25	450.625	491.875	240.625	234.375	217.5	168.75	265.625	872.5	145	230	349.375	163.125	283.75	149.375	182.5	112.5	145.625
ALG:Yakouren-14041986-AB#12642-kraussei	Temnothorax kraussei	gyne	Algeria	Yakouren, Straße Richtung Azeffoun (5 km)	36.89	4.41	5	A. Buschinger	14.04.1986	SMNG	652.5	231.875	611.25	538.75	207.5	462.5	512.5	236.875	233.75	218.75	173.75	267.5	871.25	158.75	243.75	345.625	162.5	291.875	153.125	187.5
ALG:Yakouren-14041986-AB#12642-kraussei	Temnothorax kraussei	gyne	Algeria	Yakouren, Straße Richtung Azeffoun (5 km)	36.89	4.41	5	A. Buschinger	14.04.1986	SMNG	655	233.125	597.5	530	212.5	460.625	490.625	230	230	218.125	162.5	256.25	881.25	163.125	245	350	166.875	284.375	150	186.875
CRO:Baska-23091981-AB#9980-kraussei	Temnothorax kraussei	gyne	Croatia	Baška-1,9kmO, Batomalj	44.97	14.755	62	A. Buschinger	23.09.1981	SMNG	651.25	230	596.25	531.25	206.25	456.875	492.5	240.625	236.25	215	175	265.625	885	146.875	231.25	337.5	162.5	287.5	148.125	184.375
CRO:Baska-23091981-AB#9980-kraussei	Temnothorax kraussei	gyne	Croatia	Baška-1,9kmO, Batomalj	44.97	14.755	62	A. Buschinger	23.09.1981	SMNG	652.5	229.375	606.25	538.75	214.375	456.875	501.875	243.75	239.375	221.875	172.5	264.375	878.75	155.625	233.125	337.5	160.625	290.625	156.25	191.25
CRO:Baska-23091981-AB#9980-kraussei	Temnothorax kraussei	gyne	Croatia	Baška-1,9kmO, Batomalj	44.97	14.755	62	A. Buschinger	23.09.1981	SMNG	640	225.625	603.75	531.25	215	450	500	246.25	247.5	225.625	176.875	281.25	875	150	230	341.875	161.25	298.125	150	183.125
ITA:Tignale-08041987-AB#12757-kraussei	Temnothorax kraussei	gyne	Italy	Gardasee, Tignale	45.742	10.709	660	A. Buschinger	08.04.1987	SMNG	675	234.375	622.5	550	206.875	451.875	553.75	261.25	263.125	245	181.25	281.25	898.75	165.625	250	383.125	178.125	308.125	158.125	197.5	110	147.5
ITA:Tignale-08041987-AB#12757-kraussei	Temnothorax kraussei	gyne	Italy	Gardasee, Tignale	45.742	10.709	660	A. Buschinger	08.04.1987	SMNG	711.25	245.625	637.5	581.25	226.875	454.375	546.875	277.5	281.875	257.5	190.625	305	977.5	173.125	256.25	406.25	191.25	321.875	160.625	206.25
ITA:Tignale-08041987-AB#12757-kraussei	Temnothorax kraussei	gyne	Italy	Gardasee, Tignale	45.742	10.709	660	A. Buschinger	08.04.1987	SMNG	685	240	637.5	572.5	221.875	445.625	541.25	259.375	265.625	253.125	186.875	300.625	960	169.375	250	381.25	176.875	318.75	153.125	205.625
FRA:Venaco-25031982-AB#10382-kraussei	Temnothorax kraussei	gyne	France	N193-2kmSO, Venaco	42.222	9.182	445	A. Buschinger	25.03.1982	SMNG	645	231.875	600	537.5	214.375	453.75	493.75	260.625	253.75	234.375	182.5	281.25	896.25	160.625	242.5	373.75	182.5	303.75	156.875	190.625	112.5	159.375
FRA:Venaco-25031982-AB#10382-kraussei	Temnothorax kraussei	gyne	France	N193-2kmSO, Venaco	42.222	9.182	445	A. Buschinger	25.03.1982	SMNG	660	229.375	602.5	532.5	215.625	452.5	518.75	256.25	243.75	228.125	176.875	271.875	865	156.25	235	359.375	175	287.5	153.125	186.875
FRA:Venaco-25031982-AB#10382-kraussei	Temnothorax kraussei	gyne	France	N193-2kmSO, Venaco	42.222	9.182	445	A. Buschinger	25.03.1982	SMNG	660	234.375	598.75	525	212.5	450	514.375	260.625	248.125	225.625	183.125	272.5	893.75	162.5	246.25	359.375	173.125	293.75	150	184.375
FRA:Venaco-25031982-AB#10383-kraussei	Temnothorax kraussei	gyne	France	N193-2kmSO, Venaco	42.222	9.182	445	A. Buschinger	25.03.1982	SMNG	622.5	226.875	580	512.5	196.875	441.25	462.5	233.125	230	209.375	167.5	260.625	852.5	151.25	241.875	333.125	155.625	278.125	142.5	170.625	93.75	145
FRA:Venaco-25031982-AB#10383-kraussei	Temnothorax kraussei	gyne	France	N193-2kmSO, Venaco	42.222	9.182	445	A. Buschinger	25.03.1982	SMNG	637.5	229.375	587.5	516.25	206.25	431.25	481.25	248.75	252.5	223.75	175.625	284.375	887.5	151.25	243.75	373.75	175	296.875	150	184.375
FRA:Venaco-25031982-AB#10383-kraussei	Temnothorax kraussei	gyne	France	N193-2kmSO, Venaco	42.222	9.182	445	A. Buschinger	25.03.1982	SMNG	628.75	225	572.5	510	201.875	432.5	471.25	240.625	237.5	222.5	181.25	278.125	868.75	151.25	243.75	346.875	170	282.5	141.875	185.625
CRO:Split-14081982-AB#10878-bernardi	Temnothorax bernardi	gyne	Croatia	Split	43.507	16.44	6	X. Espadaler	14.08.1982	SMNG	590	203.125	562.5	500	212.5	404.375	500	261.25	262.5	236.875	181.875	290.625	855	138.125	226.875	352.5	163.75	295	153.125	181.25
CRO:Split-14081982-AB#10878-bernardi	Temnothorax bernardi	gyne	Croatia	Split	43.507	16.44	6	X. Espadaler	14.08.1982	SMNG	588.75	206.25	568.75	506.25	210.625	416.875	493.75	256.25	253.125	236.25	174.375	281.25	862.5	137.5	231.25	359.375	163.75	297.5	156.25	189.375
CRO:Split-14081982-AB#10878-bernardi	Temnothorax bernardi	gyne	Croatia	Split	43.507	16.44	6	X. Espadaler	14.08.1982	SMNG	616.25	212.5	567.5	511.25	217.5	418.75	503.125	273.75	271.25	250	189.375	287.5	885	143.75	231.25	368.75	175	300	160.625	192.5
TUR:Sandikli-08092003-08/2308c-microcellatus	Temnothorax microcellatus	gyne	Turkey	Afyon, Sandıklı-Sorkun Town	38.432222	30.043056	1479	C. Karaman	08.09.2003	KKPC	605	226.25	600	550	208.125	430.625	526.875	231.25	212.5	186.875	173.75	259.375	886.25	145	250	362.5	187.5	256.25	160.156	218.75
TUR:Sandikli-08092003-08/2308c-microcellatus	Temnothorax microcellatus	gyne	Turkey	Denizli, Çivril-Kocaalan Upland	38.368889	30.001667	1730	C. Karaman	08.09.2003	KKPC	622.5	225	601.25	551.25	213.125	437.5	543.75	246.875	233.75	196.875	187.5	280	912.5	143.75	260.625	371.875	193.125	282.5	170.625	218.75
GRE:Metsovo-08102022-TJCX1-microcellatus	Temnothorax microcellatus	gyne	Greece	Metsovo	39.771605	21.172320	1381	T. Jégh	08.10.2022	SCPC	632.5	238.125	612.5	555	218.75	431.25	495	233.125	225.625	193.75	175	281.25	890	139.375	255	355.625	184.375	270.625	169.141	223.75
GRE:Metsovo-08102022-TJ10811-microcellatus	Temnothorax microcellatus	gyne	Greece	Metsovo	39.771653	21.172325	1383	T. Jégh	08.10.2022	SCPC	613.75	225	597.5	538.75	215.625	438.75	487.5	239.375	230	190	175	275	895	143.75	240.625	340.625	183.75	262.5	164.062	225
TUR:Sakarya-17081998-K98/0723c-stumperi	Temnothorax stumperi	gyne	Turkey	Sakarya, Pamukova-Ağaççılar Vill.	40.542222	30.126389	750	K. Kiran	17.08.1998	KKPC	593.75	226.875	582.5	537.5	196.875	408.125	467.5	181.25	168.75	139.375	168.75	256.25	877.5	163.125	220.625	370.625	178.75	279.375	163.75	203.75
ITA:Sambiase-03101982-AB#10902-kraussei	Temnothorax kraussei	gyne	Italy	Sambiase-2,3kmW, Lamezia	38.966	16.269	280	A. Buschinger	03.10.1982	SMNG	625	222.5	562.5	503.75	200.625	420	443.75	225	218.75	207.5	164.375	250	810	146.875	211.875	325	182.5	265.625	150.625	177.5
ITA:Conna-03051983-AB#11129-kraussei	Temnothorax kraussei	gyne	Italy	Straße nach Conna-4,5kmSW, Alassio	43.988	8.14	311	A. Buschinger	03.05.1983	SMNG	653.75	230	596.25	535	209.375	437.5	501.875	240	234.375	218.75	182.5	268.75	887.5	150.625	254.375	351.25	170	293.75	153.125	191.875
ITA:Bevera-04051983-AB#11161-kraussei	Temnothorax kraussei	gyne	Italy	Bevera-4,4kmNW, Ventimiglia	43.825	7.602	378	A. Buschinger	04.05.1983	SMNG	653.75	231.875	602.5	536.25	215	456.25	502.5	237.5	233.125	218.75	186.25	268.125	900	160	256.25	351.875	169.375	277.5	155	180.625	123.75	152.5
TUR:Canakkale-27092019-19/0975b-kraussei	Temnothorax kraussei	gyne	Turkey	Çanakkale, Bozcaada-İçmece	39.80295	26.034383	16	C. Karaman	27.09.2019	KKPC	600	216.25	542.5	487.5	191.875	425	456.875	217.5	215.625	198.75	150.625	243.125	805	150.625	218.75	321.875	168.125	256.25	143.75	178.125
TUR:Canakkale-27092019-19/0975b-kraussei	Temnothorax kraussei	gyne	Turkey	Çanakkale, Bozcaada-İçmece	39.80295	26.034383	16	C. Karaman	27.09.2019	KKPC	593.75	213.75	543.75	491.25	190.625	410.625	464.375	215.625	212.5	200	159.375	245.625	800	155	218.125	321.875	171.875	258.75	141.875	180.625
SWI:Simplon-16081981-AB#9791-stumperi	Temnothorax stumperi	gyne	Italy	Simplon-6,7kmW, Zwischbergen	46.195	8.057	1440	A. Buschinger	16.08.1981	SMNG	563.75	200	575	530	196.875	410.625	473.75	189.375	168.75	143.125	157.5	231.875	843.75	153.125	212.5	321.875	138.125	240.625	150.391	192.5
ITA:Rogliano-10101982-AB#11017-kraussei	Temnothorax kraussei	gyne	Italy	2kmS Rogliano-1kmNO, Balzata	39.154	16.382	806	A. Buschinger	10.10.1982	SMNG	665	236.875	612.5	541.25	213.75	443.125	527.5	267.5	258.75	226.875	175	257.5	910	164.375	250	357.5	181.25	287.5	154.375	186.25
ITA:Rogliano-10101982-AB#11017-kraussei	Temnothorax kraussei	gyne	Italy	2kmS Rogliano-1kmNO, Balzata	39.154	16.382	806	A. Buschinger	10.10.1982	SMNG	660	231.25	615	543.75	213.75	456.25	521.875	256.25	248.75	221.875	173.125	268.75	922.5	168.125	253.75	369.375	183.125	300.625	165	191.875
ITA:Rogliano-10101982-AB#11017-kraussei	Temnothorax kraussei	gyne	Italy	2kmS Rogliano-1kmNO, Balzata	39.154	16.382	806	A. Buschinger	10.10.1982	SMNG	666.25	235	605	537.5	211.875	450	517.5	259.375	250	225.625	176.25	265.625	923.75	161.875	257.5	359.375	182.5	287.5	162.5	193.75
ITA:Rogliano-10101982-AB#11017-kraussei	Temnothorax kraussei	gyne	Italy	2kmS Rogliano-1kmNO, Balzata	39.154	16.382	806	A. Buschinger	10.10.1982	SMNG	663.75	234.375	618.75	551.25	211.875	450	525	257.5	248.75	226.25	175	270	935	162.5	250	370.625	180.625	300	159.375	187.5
ITA:Rogliano-10101982-AB#11017-kraussei	Temnothorax kraussei	gyne	Italy	2kmS Rogliano-1kmNO, Balzata	39.154	16.382	806	A. Buschinger	10.10.1982	SMNG	662.5	231.875	620	555	215	462.5	512.5	259.375	254.375	231.25	184.375	273.75	930	161.25	255	375	181.25	303.125	163.75	195.625
ITA:Rogliano-10101982-AB#11017-kraussei	Temnothorax kraussei	gyne	Italy	2kmS Rogliano-1kmNO, Balzata	39.154	16.382	806	A. Buschinger	10.10.1982	SMNG	668.75	231.25	612.5	550	215.625	461.875	501.25	240.625	233.125	215	162.5	262.5	887.5	145	247.5	343.75	175	284.375	156.25	189.375
ITA:Gizzeria-09101982-AB#11003-kraussei	Temnothorax kraussei	gyne	Italy	Gizzeria-2,6kmSO, Sanguinello	38.981	16.21	618	A. Buschinger	09.10.1982	SMNG	625	225	556.25	500	198.125	416.875	470.625	223.75	226.875	210	159.375	245	835	152.5	230.625	325	156.25	262.5	138.75	162.5
ITA:Gizzeria-09101982-AB#11003-kraussei	Temnothorax kraussei	gyne	Italy	Gizzeria-2,6kmSO, Sanguinello	38.981	16.21	618	A. Buschinger	09.10.1982	SMNG	653.75	226.875	591.25	525	211.25	431.25	500	252.5	250	230	175.625	269.375	883.75	165.625	243.75	356.25	169.375	271.25	150.625	175
ITA:Gizzeria-09101982-AB#11003-kraussei	Temnothorax kraussei	gyne	Italy	Gizzeria-2,6kmSO, Sanguinello	38.981	16.21	618	A. Buschinger	09.10.1982	SMNG	658.75	227.5	593.75	530	211.875	434.375	493.75	256.25	250	228.125	176.875	268.75	887.5	163.125	245.625	359.375	175	278.125	148.75	184.375
ITA:Gizzeria-09101982-AB#11003-kraussei	Temnothorax kraussei	gyne	Italy	Gizzeria-2,6kmSO, Sanguinello	38.981	16.21	618	A. Buschinger	09.10.1982	SMNG	638.75	225.625	575	513.75	203.75	431.25	475.625	237.5	236.875	221.875	163.125	250	856.25	160.625	237.5	336.25	168.75	263.75	146.875	181.875
ITA:Gizzeria-09101982-AB#11003-kraussei	Temnothorax kraussei	gyne	Italy	Gizzeria-2,6kmSO, Sanguinello	38.981	16.21	618	A. Buschinger	09.10.1982	SMNG	646.25	224.375	582.5	526.25	208.125	430	487.5	242.5	240.625	218.75	168.75	246.875	830	159.375	240.625	338.125	165.625	268.75	146.25	178.125
ITA:Gizzeria-09101982-AB#11004-kraussei	Temnothorax kraussei	gyne	Italy	Gizzeria-2,6kmSO, Sanguinello	38.981	16.21	618	A. Buschinger	09.10.1982	SMNG	641.25	219.375	600	537.5	206.25	443.75	510.625	266.25	268.75	247.5	183.75	278.75	906.25	168.75	238.125	381.25	183.75	306.25	155.625	186.875
ITA:Gizzeria-09101982-AB#11004-kraussei	Temnothorax kraussei	gyne	Italy	Gizzeria-2,6kmSO, Sanguinello	38.981	16.21	618	A. Buschinger	09.10.1982	SMNG	647.5	225	597.5	526.25	220.625	450.625	498.75	248.75	244.375	223.75	175	262.5	881.25	161.875	238.75	344.375	164.375	275	158.75	177.5
ITA:Gizzeria-09101982-AB#11004-kraussei	Temnothorax kraussei	gyne	Italy	Gizzeria-2,6kmSO, Sanguinello	38.981	16.21	618	A. Buschinger	09.10.1982	SMNG	665	232.5	595	531.25	218.75	457.5	513.125	264.375	264.375	241.25	177.5	275.625	912.5	162.5	240	367.5	177.5	295.625	161.875	190
TUR:Tokat-17092017-17/3211b-ravouxi	Temnothorax ravouxi	gyne	Turkey	Tokat, Almus-Bakımlı Vill.	40.359733	36.793667	1179	K. Kiran & C. Karaman	17.09.2017	KKPC	662.5	236.875	622.5	575	224.375	437.5	578.125	279.375	256.875	225	187.5	285.625	967.5	189.375	284.375	400	183.125	293.75	175	211.875
TUR:Amasya-01092018-18/1950b-ravouxi	Temnothorax ravouxi	gyne	Turkey	Amasya, Gümüşhacıköy-Keçiköy	40.816783	35.2356	865	K. Kiran & C. Karaman	01.09.2018	KKPC	635	228.125	602.5	537.5	211.875	409.375	518.125	244.375	232.5	208.125	174.375	251.875	912.5	174.375	251.25	385.625	176.25	292.5	161.875	200
CRO:Split-14081982-AB#10879-bernardi	Temnothorax bernardi	gyne	Croatia	Split	43.507	16.44	6	X. Espadaler	14.08.1982	SMNG	623.75	212.5	593.75	525	213.75	437.5	523.125	273.75	271.875	243.75	187.5	293.125	897.5	146.875	231.25	384.375	181.25	304.375	162.5	198.75
CRO:Baska-23091981-AB#9986-microcellatus	Temnothorax microcellatus	gyne	Croatia	Baška-1,9kmO, Batomalj	44.97	14.755	62	A. Buschinger	23.09.1981	SMNG	623.75	224.375	603.75	550	215.625	446.875	548.75	241.875	232.5	190.625	169.375	268.75	887.5	144.375	256.25	359.375	187.5	256.25	160.156	210
CRO:Baska-23091981-AB#9986-microcellatus	Temnothorax microcellatus	gyne	Croatia	Baška-1,9kmO, Batomalj	44.97	14.755	62	A. Buschinger	23.09.1981	SMNG	637.5	226.875	613.75	557.5	215.625	448.125	559.375	240	231.25	196.875	171.875	274.375	892.5	146.25	255.625	355	175	249.375	155.859	219.375
CRO:Baska-23091981-AB#9986-microcellatus	Temnothorax microcellatus	gyne	Croatia	Baška-1,9kmO, Batomalj	44.97	14.755	62	A. Buschinger	23.09.1981	SMNG	631.25	226.25	616.25	561.25	215	443.75	557.5	243.75	231.875	200	175	284.375	900	148.125	255	362.5	191.875	256.25	160.156	215
CRO:Dvigrad-22091981-AB#9966-microcellatus	Temnothorax microcellatus	gyne	Croatia	Dvigrad-14kmNO, Rovinj	45.127	13.817	130	A. Buschinger	22.09.1981	SMNG	606.25	225	590	535	200.625	433.125	481.25	230	221.875	190.625	175	262.5	885	149.375	240.625		192.5	262.5	159.375	213.125
CRO:Dvigrad-22091981-AB#9966-microcellatus	Temnothorax microcellatus	gyne	Croatia	Dvigrad-14kmNO, Rovinj	45.127	13.817	130	A. Buschinger	22.09.1981	SMNG	606.25	225	600	537.5	214.375	421.875	553.125	234.375	218.75	188.75	178.125	268.75	867.5	148.125	237.5		175	257.5	160.938	205
CRO:Dvigrad-22091981-AB#9966-microcellatus	Temnothorax microcellatus	gyne	Croatia	Dvigrad-14kmNO, Rovinj	45.127	13.817	130	A. Buschinger	22.09.1981	SMNG	578.75	222.5	578.75	528.75	203.125	418.75	523.125	235	221.875	198.75	170.625	256.25	812.5	137.5	231.25	350	167.5	250	156.25	196.875
MOR:Azrou-14051987-AB#13121-algerianus	Temnothorax algerianus	gyne	Morocco	ca. 5km östl. Azrou, Eichen-Zedern-Wald	33.465	-5.17	1600	A. Buschinger	14.05.1987	SMNG	643.75	241.875	600	542.5	219.375	443.75	516.875	256.25	253.75	217.5	175	256.25	893.75	154.375	251.875	360	165.625	290.625	155	190	113.125	140.625
MOR:Azrou-14051987-AB#13121-algerianus	Temnothorax algerianus	gyne	Morocco	ca. 5km östl. Azrou, Eichen-Zedern-Wald	33.465	-5.17	1600	A. Buschinger	14.05.1987	SMNG	647.5	243.125	590	540	218.75	448.75	510	256.25	256.25	225	178.75	258.75	906.25	150	253.125	362.5	163.125	287.5	156.25	186.875	112.5	144.375
MOR:Tizi n Ifar-13051987-AB#13106-algerianus	Temnothorax algerianus	gyne	Morocco	2km östl. Tizi n Ifar	32.51	-5.8	1800	A. Buschinger	13.05.1987	SMNG	643.75	233.75	611.25	546.25	237.5	450	521.875	256.25	254.375	235.625	182.5	253.75	925	153.125	245	356.25	146.875	293.125	146.25	187.5
MOR:Tizi n Ifar-13051987-AB#13106-algerianus	Temnothorax algerianus	gyne	Morocco	2km östl. Tizi n Ifar	32.51	-5.8	1800	A. Buschinger	13.05.1987	SMNG	633.75	236.25	606.25	541.25	231.25	445	535	256.25	256.875	233.125	183.75	256.875	925	145.625	242.5	361.875	150	295	155.625	188.75
MOR:Tizi n Ifar-13051987-AB#13106-algerianus	Temnothorax algerianus	gyne	Morocco	2km östl. Tizi n Ifar	32.51	-5.8	1800	A. Buschinger	13.05.1987	SMNG	638.75	235.625	610	541.25	234.375	445	531.25	258.75	253.125	234.375	181.875	253.125	922.5	143.75	241.25	356.25	156.25	293.125	155	187.5
SPA:Sierra de Gredos-20091992-14993-bernardi	Temnothorax bernardi	gyne	Spain	Sierra de Gredos	40.298	-5.085	1500	A. Buschinger	20.09.1992	SMNG	606.25	212.5	568.75	512.5	218.125	427.5	525	273.75	269.375	246.875	198.125	300	891.25	150	233.125	381.875	177.5	311.875	157.5	196.875
SPA:Sierra de Gredos-20091992-14993-bernardi	Temnothorax bernardi	gyne	Spain	Sierra de Gredos	40.298	-5.085	1500	A. Buschinger	20.09.1992	SMNG	616.25	218.75	567.5	516.25	218.75	431.25	521.875	275	275	245.625	188.125	300	875	152.5	234.375	375	174.375	314.375	162.5	193.75
GEO:Daba-25082010-geodaba1077-ravouxi	Temnothorax ravouxi	gyne	Georgia	Daba-0,5km E	41.81193	43.45416	1077	M. Suefuji	25.08.2010	SMNG	668.75	238.125	635	573.75	218.75	437.5	565.625	283.75	264.375	228.125	203.75	284.375	993.75	176.875		406.25	187.5	316.875	170.625	212.5
GEO:Daba-25082010-geodaba1077-ravouxi	Temnothorax ravouxi	gyne	Georgia	Daba-0,5km E	41.81193	43.45416	1077	M. Suefuji	25.08.2010	SMNG	641.25	233.75	603.75	548.75	203.75	418.75	563.125	280	262.5	223.75	201.25	268.75	943.75	171.875	259.375	391.25	173.75	290.625	175	206.25
GEO:Daba-25082010-geodaba1077-ravouxi	Temnothorax ravouxi	gyne	Georgia	Daba-0,5km E	41.81193	43.45416	1077	M. Suefuji	25.08.2010	SMNG	660	245.625	617.5	555	212.5	425	570.625	229.375	271.875	231.25	209.375	282.5	972.5	181.25	268.75	409.375	188.125	318.75	169.375	209.375
GRE:Panaktos-07101985-12326-adlerzi	Temnothorax adlerzi	gyne	Greece	Panaktos	38.19	23.50	600	A. Buschinger	07.10.1985	SMNG	655	245.625	618.75	562.5	211.25	428.125	550.625	262.5	242.5	215	201.25	286.25	928.75	183.75	253.125	406.875	178.125	315.625	170.625	208.75
GRE:Panaktos-07101985-12326-adlerzi	Temnothorax adlerzi	gyne	Greece	Panaktos	38.19	23.50	600	A. Buschinger	07.10.1985	SMNG	667.5	236.25	637.5	565	213.75	441.875	546.875	266.875	247.5	217.5	200.625	281.25	937.5	181.25	262.5	405	180	312.5	176.875	213.75
GRE:Panaktos-07101985-12326-adlerzi	Temnothorax adlerzi	gyne	Greece	Panaktos	38.19	23.50	600	A. Buschinger	07.10.1985	SMNG	647.5	243.75	612.5	550	206.875	425	543.75	256.25	238.75	212.5	200	292.5	911.25	172.5	250	389.375	185.625	312.5	168.75	200
GRE:Klidion-09101985-12347-adlerzi	Temnothorax adlerzi	gyne	Greece	Klidion	40.77	21.40	250	A. Buschinger	09.10.1985	SMNG	650	226.25	622.5	555	217.5	420.625	556.25	256.875	248.75	225	192.5	286.25	940	186.875	247.5		196.875	315	175.625	217.5
GRE:Klidion-09101985-12347-adlerzi	Temnothorax adlerzi	gyne	Greece	Klidion	40.77	21.40	250	A. Buschinger	09.10.1985	SMNG	658.75	235	618.75	552.5	219.375	423.75	534.375	268.75	255	231.25	200	287.5	950	180	243.75	404.375	200	316.25	176.25	211.25
SPA:Valle de la Orotva-25061990-birgitae-PT-birgitae	Temnothorax birgitae	gyne	Spain	Tenerife, Valle de la Orotva	28.34	-16.58	1300	A. Schulz	25.06.1990	SMNG	633.75	231.875	587.5	543.75	217.5	454.375	510	268.125	260	220.625	194.375	281.25	900	160	237.5	358.75	177.5	307.5	155.625	187.5
SPA:Valle de la Orotva-25061990-birgitae-PT-birgitae	Temnothorax birgitae	gyne	Spain	Tenerife, Valle de la Orotva	28.34	-16.58	1300	A. Schulz	25.06.1990	SMNG	605	237.5	545	507.5	196.875	440.625	455	233.125	225.625	203.125	176.25	256.875	812.5	146.25	226.25	328.125	159.375	273.125	149.375	169.375
SPA:Valle de la Orotva-25061990-birgitae-PT-birgitae	Temnothorax birgitae	gyne	Spain	Tenerife, Valle de la Orotva	28.34	-16.58	1300	A. Schulz	25.06.1990	SMNG	650	236.25	617.5	572.5	221.875	468.125	518.125	280	266.875	250	206.25	306.25	935	174.375	256.25	381.875	193.75	313.75	158.125	191.875
SPA:Puerto Cruz-25061990-mzlu00131800-birgitae-PT-birgitae	Temnothorax birgitae	gyne	Spain	Teneriffa, Nahe Puerto Cruz	28.41	-16.54	1200	A. Schulz	25.06.1990	ZMLS	607.5	221.875	551.25	513.75	200	426.25	470	240	232.5	207.5	175	261.875	818.75	156.875	230.625	343.75	171.875	283.75	148.75	175
SPA:Puerto Cruz-25061990-mzlu00131798-birgitae-PT-birgitae	Temnothorax birgitae	gyne	Spain	Teneriffa, Nahe Puerto Cruz	28.41	-16.54	1200	A. Schulz	25.06.1990	ZMLS	603.75	228.125	548.75	518.75	197.5	426.875	503.125	236.25	230.625	203.125	176.25	266.25	812.5	156.25	231.875	327.5	156.875	274.375	145.625	174.375
GRE:Lutraki-04101985-mzlu00131575-adlerzi-PT-adlerzi	Temnothorax adlerzi	gyne	Greece	Blue Lake, W Lutraki	37.97	22.98	18	Buschinger-Douwes-Heinze-Jessen-Winter	04.10.1985	ZMLS	633.75	239.375	593.75	535	193.75	422.5	531.875	243.75	227.5	198.75	193.125	275	847.5	183.75	228.75	382.5	166.25	307.5	156.875	190
GRE:Lutraki-04101985-mzlu00131576-adlerzi-PT-adlerzi	Temnothorax adlerzi	gyne	Greece	Blue Lake, W Lutraki	37.97	22.98	18	Buschinger-Douwes-Heinze-Jessen-Winter	04.10.1985	ZMLS	618.75	228.75	588.75	520	196.25	416.875	523.75	237.5	225	193.75	188.125	271.25	853.75	181.25	231.25	380	168.125	305	158.125	195
GRE:Lutraki-04101985-mzlu00131577-adlerzi-PT-adlerzi	Temnothorax adlerzi	gyne	Greece	Blue Lake, W Lutraki	37.97	22.98	18	Buschinger-Douwes-Heinze-Jessen-Winter	04.10.1985	ZMLS	648.75	239.375	605	538.75	194.375	436.875	565.625	247.5	231.25	196.875	196.25	276.25	912.5	181.25	251.25	391.25	170.625	313.125	168.125	197.5
GRE:Lutraki-04101985-mzlu00131573-adlerzi-PT-adlerzi	Temnothorax adlerzi	gyne	Greece	Blue Lake, W Lutraki	37.97	22.98	18	Buschinger-Douwes-Heinze-Jessen-Winter	04.10.1985	ZMLS	602.5	220	546.25	500	196.875	392.5		230	214.375	180.625	159.375	254.375	850	155	227.5	363.75	176.875	282.5	150.625	185
GRE:Lutraki-04101985-mzlu00131572-adlerzi-PT-adlerzi	Temnothorax adlerzi	gyne	Greece	Blue Lake, W Lutraki	37.97	22.98	18	Douwes, Jessen &Buschinger	17.10.1984	ZMLS	592.5	218.125	550	500	193.125	383.75	468.75	233.75	221.875	188.125	162.5	246.875	832.5	162.5	220.625	348.125	156.25	275	150	186.25
GRE:Thivae-08101985-mzlu00131582-adlerzi-PT-adlerzi	Temnothorax adlerzi	gyne	Greece	Thivae, Kaza	38.32	23.31	210	Buschinger-Douwes-Heinze-Jessen-Winter	08.10.1985	ZMLS	653.75	243.75	616.25	562.5	206.25	428.125	554.375	255.625	244.375	212.5	193.75	268.75	898.75	175	247.5	384.375	164.375	296.875	181.25	218.125
GRE:Andritsena-0601980-mzlu00131579-adlerzi-PT-adlerzi	Temnothorax adlerzi	gyne	Greece	Andritsena, Bassai	37.48	21.90	802	Buschinger-Douwes-Heinze-Jessen-Winter	06.10.1980	ZMLS	640	234.375	605	543.75	195.625	348.75	509.375	252.5	232.5	200	189.375	283.75	867.5	167.5	249.375	373.75	166.875	305	168.125	198.125
SWI:Saas fee-31071950-saasfee31750-stumperi	Temnothorax stumperi	gyne	Switzerland	Saas-Fee	46.08	7.90	2215	Kutter	31.07.1950	NHMW	563.75	197.5	578.75	531.25	199.375	426.875	528.125	196.25	188.125	155	161.25	245	853.75	144.375	231.25	351.25	155.625	261.875	148.75	186.875
CRO:Krk-14051967-2736-kraussei	Temnothorax kraussei	gyne	Croatia	Krk	45.07	14.60	104		14.05.1967	NHMW	625	221.25	587.5	531.25	195	451.25	431.25	225	226.25	216.25	163.75	256.875	863.75	141.25	244.375	343.75	176.25	280.625	155.625	190.625
CRO:Krk-14051967-2736-kraussei	Temnothorax kraussei	gyne	Croatia	Krk	45.07	14.60	104		14.05.1967	NHMW	651.25	226.875	611.25	542.5	205.625	452.5	481.875	234.375	228.125	218.75	174.375	261.875	896.25	153.125	247.5		159.375	290.625	156.25	194.375
ITA:Salurn-15061974-salurn740615-kraussei	Temnothorax kraussei	gyne	Italy	Salurn	46.23	11.21	550	A. Buschinger	15.06.1974	NHMW	638.75	224.375	610	527.5	204.375	441.25	556.25	256.25	252.5	236.25	175.625	278.125	890	156.25	241.875	356.875	178.125	286.25	151.25	193.75
CRO:Draga Baska-25051972-4186-microcellatus	Temnothorax microcellatus	gyne	Croatia	Draga Baška, Krk	45.02	14.72	364	W. Faber	25.05.1972	NHMW	613.75	218.75	591.25	543.75	212.5	438.75	487.5	243.75	228.125	191.25	175	265.625	886.25	153.125	251.875	341.25	183.75	243.75	181.875	208.125
CRO:Draga Baska-25051972-4186-microcellatus	Temnothorax microcellatus	gyne	Croatia	Draga Baška, Krk	45.02	14.72	364	W. Faber	25.05.1972	NHMW	608.75	219.375	585	541.25	215	437.5	483.125	240.625	225	187.5	168.75	258.75	880	150.625	252.5	348.125	181.25	251.25	168.125	206.25
CRO:Draga Baska-25051972-4186-microcellatus	Temnothorax microcellatus	gyne	Croatia	Draga Baška, Krk	45.02	14.72	364	W. Faber	25.05.1972	NHMW	618.75	218.75	596.25	546.25	210	450	495	245	230	194.375	173.125	267.5	892.5	146.875	256.25	340.625	179.375	251.875	158.125	211.875
CRO:Baska-18051970-3662-corsicus	Temnothorax corsicus	gyne	Croatia	Baška, Krk	44.97	14.76	7	W. Faber	18.05.1970	NHMW	643.75	225.625	555	525	213.75	395	443.75	230.625	232.5	215.625	188.75	279.375	800	149.375	237.5	350.625	156.25	275.625	140	168.125
CRO:Baska-18051970-3662-corsicus	Temnothorax corsicus	gyne	Croatia	Baška, Krk	44.97	14.76	7	W. Faber	18.05.1970	NHMW	616.25	213.75	570	525	212.5	393.125	490.625	234.375	238.125	210.625	175	268.75	822.5	145	237.5	362.5	155.625	286.875	136.875	175
CRO:Baska-18051970-3662-corsicus	Temnothorax corsicus	gyne	Croatia	Baška, Krk	44.97	14.76	7	W. Faber	18.05.1970	NHMW	636.25	217.5	568.75	531.25	216.875	387.5	443.75	237.5	245.625	220.625	184.375	282.5	810	148.125	220	360.625	157.5	280	134.375	176.25
CRO:Baska-18051970-3662-corsicus	Temnothorax corsicus	gyne	Croatia	Baška, Krk	44.97	14.76	7	W. Faber	18.05.1970	NHMW	637.5	220	560	526.25	221.875	394.375	431.25	223.75	236.25	212.5	184.375	286.25	800	145.625	218.125	362.5	161.875	289.375	131.875	175
CRO:Baska-18051970-3650-corsicus	Temnothorax corsicus	gyne	Croatia	Krk	45.07	14.60	104	W. Faber	18.05.1970	NHMW	656.25	228.75	588.75	550	232.5	418.75	490.625	250	251.25	215	188.75	296.875	880	159.375	233.125	368.75	184.375	305.625	145.625	180
CRO:Baska-14051967-2735-corsicus	Temnothorax corsicus	gyne	Croatia	Baška, Krk	44.97	14.75	7	W. Faber	14.05.1967	NHMW	615	223.75	536.25	500	200.625	368.75	461.25	227.5	235.625	223.125	183.75	279.375	821.25	149.375	223.75	331.25	137.5	286.25	141.875	173.75
CRO:Baska-14051967-2735-corsicus	Temnothorax corsicus	gyne	Croatia	Baška, Krk	44.97	14.75	7	W. Faber	14.05.1967	NHMW	602.5	212.5	527.5	497.5	199.375	370.625	422.5	209.375	212.5	193.75	175.625	256.875	772.5	137.5	210	325	142.5	257.5	138.125	169.375
CRO:Baska-14051967-2735-corsicus	Temnothorax corsicus	gyne	Croatia	Baška, Krk	44.97	14.75	7	W. Faber	14.05.1967	NHMW	607.5	216.25	538.75	501.25	205	372.5	431.25	223.125	223.75	203.125	175.625	273.75	800	140	206.25	325.625	145	262.5	141.25	170.625
CRO:Baska-14051967-2735-corsicus	Temnothorax corsicus	gyne	Croatia	Baška, Krk	44.97	14.75	7	W. Faber	14.05.1967	NHMW	622.5	225.625	550	512.5	208.125	387.5	453.125	240	238.75	213.75	180	272.5	813.75	156.25	234.375	336.875	143.75	276.875	143.75	181.25
CRO:Baska-18051970-3650-corsicus	Temnothorax corsicus	gyne	Croatia	Krk	45.07	14.60	104	W. Faber	18.05.1970	NHMW	626.25	226.25	543.75	515	212.5	389.375	456.25	245.625	250	233.75	195.625	296.875	790	145.625	230	362.5	162.5	305	144.375	170
CRO:Baska-18051970-3650-corsicus	Temnothorax corsicus	gyne	Croatia	Krk	45.07	14.60	104	W. Faber	18.05.1970	NHMW	628.75	218.75	560	516.25	206.875	395.625	440.625	238.75	261.875	236.25	193.75	290.625	803.75	161.25	218.75	367.5	170.625	300.625	145.625	178.125
CRO:Baska-18051970-3650-corsicus	Temnothorax corsicus	gyne	Croatia	Krk	45.07	14.60	104	W. Faber	18.05.1970	NHMW	623.75	218.75	547.5	506.25	213.125	386.25	450.625	240.625	253.125	232.5	191.875	285.625	780	139.375	217.5	359.375	168.75	293.75	137.5	174.375
CRO:Krk-10071972-balkan10071972-corsicus	Temnothorax corsicus	gyne	Croatia	Krk	45.08	14.61	105	W. Faber	10.07.1972	NHMW	626.25	219.375	551.25	516.25	213.75	390.625	454.375	225	238.75	211.25	168.125	256.25	798.75	145.625	213.75	328.125	141.25	268.75	141.875	168.75
CRO:Krk-10071972-balkan10071972-corsicus	Temnothorax corsicus	gyne	Croatia	Krk	45.09	14.62	106	W. Faber	10.07.1972	NHMW	622.5	220	563.75	525	213.75	381.875	472.5	249.375	248.75	221.875	181.25	280	815	146.25	225		146.25	293.75	131.25	169.375
CRO:Krk-10071972-balkan10071972-corsicus	Temnothorax corsicus	gyne	Croatia	Krk	45.10	14.63	107	W. Faber	10.07.1972	NHMW	627.5	225	557.5	528.75	218.75	393.75	471.875	237.5	243.75	219.375	184.375	277.5	825	150.625	228.125	339.375	146.875	281.875	143.75	175.625
CRO:Baska-18051970-3650-corsicus	Temnothorax corsicus	gyne	Croatia	Krk	45.07	14.60	104	W. Faber	18.05.1970	NHMW	635	223.75	571.25	530	218.125	392.5	462.5	245	250	228.125	188.75	288.75	836.25	153.125	231.25	367.5	176.25	300	148.75	181.25
CRO:Baska-18051970-3650-corsicus	Temnothorax corsicus	gyne	Croatia	Krk	45.07	14.60	104	W. Faber	18.05.1970	NHMW	643.75	223.75	565	537.5	218.75	396.875	486.875	256.875	266.875	243.125	208.75	303.125	827.5	161.25	226.25	371.25	175.625	305	138.75	176.875
CRO:Baska-18051970-3650-corsicus	Temnothorax corsicus	gyne	Croatia	Krk	45.07	14.60	104	W. Faber	18.05.1970	NHMW	653.75	226.875	581.25	551.25	220	410.625	495.625	256.25	263.125	232.5	200.625	295	868.75	168.125	231.875	368.75	173.75	297.5	150	183.75
HUN:Budapest-17062019-600-ravouxi	Temnothorax ravouxi	gyne	Hungary	Budapest, Rupp-hegy	47.4730	18.9794	197	S.Csősz	17.06.2019	SCPC	676.25	250	615	567.5	223.125	455.625	570	296.875	293.75	259.375	215	311.875	980	183.75	256.25	438.75	206.875	335	161.25	210.625
HUN:Budapest-17062019-600-ravouxi	Temnothorax ravouxi	gyne	Hungary	Budapest, Rupp-hegy	47.4730	18.9794	197	S.Csősz	17.06.2019	SCPC	687.5	245.625	606.25	562.5	223.75	453.125	568.75	290.625	282.5	255	206.25	310	985	169.375	261.875	431.25	206.25	345	161.25	201.875
HUN:Budapest-17062019-600-ravouxi	Temnothorax ravouxi	gyne	Hungary	Budapest, Rupp-hegy	47.4730	18.9794	197	S.Csősz	17.06.2019	SCPC	675	245	593.75	551.25	213.75	432.5	551.875	273.125	268.125	234.375	188.75	299.375	943.75	157.5	241.875	408.75	196.875	325	156.875	205
HUN:Budapest-17062019-600-ravouxi	Temnothorax ravouxi	gyne	Hungary	Budapest, Rupp-hegy	47.4730	18.9794	197	S.Csősz	17.06.2019	SCPC	680	244.375	603.75	556.25	221.25	444.375	551.875	279.375	267.5	228.125	200	296.25	952.5	166.875	255.625	410	193.75	325	157.5	200.625
HUN:Budapest-17062019-600-ravouxi	Temnothorax ravouxi	gyne	Hungary	Budapest, Rupp-hegy	47.4730	18.9794	197	S.Csősz	17.06.2019	SCPC	686.25	254.375	605	562.5	225	430.625	577.5	289.375	281.875	235.625	200.625	310.625	962.5	168.125	261.25	412.5	205	337.5	156.875	193.75
HUN:Budapest-17062019-600-ravouxi	Temnothorax ravouxi	gyne	Hungary	Budapest, Rupp-hegy	47.4730	18.9794	197	S.Csősz	17.06.2019	SCPC	668.75	242.5	607.5	557.5	216.875	437.5	558.125	290	282.5	246.25	205	298.75	942.5	163.75	255	410.625	195.625	318.125	168.75	211.25
HUN:Tiszaigar-24082019-622-ravouxi	Temnothorax ravouxi	gyne	Hungary	Tiszaigar	47.540528	20.799579	88	Gy. Sebes	24.08.2019	SCPC	626.25	223.75	575	537.5	213.125	407.5	543.75	251.25	245.625	231.875	190	263.75	912.5	156.25	251.25	383.75	186.875	287.5	156.25	198.75
HUN:Tiszaigar-24082019-622-ravouxi	Temnothorax ravouxi	gyne	Hungary	Tiszaigar	47.540528	20.799579	88	Gy. Sebes	24.08.2019	SCPC	637.5	228.125	571.25	537.5	213.75	411.25	518.125	250	240.625	226.25	188.125	275	916.25	151.25	243.75	373.125	170.625	293.75	160.625	200
HUN:Tiszaigar-24082019-622-ravouxi	Temnothorax ravouxi	gyne	Hungary	Tiszaigar	47.540528	20.799579	88	Gy. Sebes	24.08.2019	SCPC	632.5	226.875	560	525	212.5	400.625	527.5	238.75	231.875	217.5	170	265.625	900	156.25	238.125	350	166.875	288.75	163.125	201.25
HUN:Tiszaigar-24082019-622-ravouxi	Temnothorax ravouxi	gyne	Hungary	Tiszaigar	47.540528	20.799579	88	Gy. Sebes	24.08.2019	SCPC	646.25	231.875	577.5	536.25	215	406.875	520	253.75	246.25	228.125	178.125	261.875	941.25	161.875	236.875	375	173.75	282.5	160.625	204.375
HUN:Tiszaigar-24082019-622-ravouxi	Temnothorax ravouxi	gyne	Hungary	Tiszaigar	47.540528	20.799579	88	Gy. Sebes	24.08.2019	SCPC	645	233.75	577.5	530	213.125	416.25	531.25	254.375	240.625	230.625	187.5	272.5	930	156.25	240	374.375	176.875	293.75	161.875	205
HUN:Tiszaigar-24082019-622-ravouxi	Temnothorax ravouxi	gyne	Hungary	Tiszaigar	47.540528	20.799579	88	Gy. Sebes	24.08.2019	SCPC	638.75	232.5	567.5	528.75	216.875	403.125	518.75	257.5	247.5	233.75	182.5	275.625	922.5	160.625	243.75	368.125	173.125	292.5	162.5	206.25
HUN:Tiszaigar-24082019-622-ravouxi	Temnothorax ravouxi	gyne	Hungary	Tiszaigar	47.540528	20.799579	88	Gy. Sebes	24.08.2019	SCPC	643.75	235.625	582.5	537.5	220	406.25	544.375	255	239.375	226.25	180	274.375	916.25	156.25	243.125	364.375	181.25	296.25	168.75	206.25
HUN:Tiszaigar-24082019-622-ravouxi	Temnothorax ravouxi	gyne	Hungary	Tiszaigar	47.540528	20.799579	88	Gy. Sebes	24.08.2019	SCPC	628.75	227.5	573.75	533.75	218.75	405	537.5	253.75	250	233.125	189.375	288.125	922.5	168.125	242.5	376.25	171.875	299.375	166.875	205.625
CRO:Momiano-07091920-MCZENT00028763-menozzi-ST-microcellatus	Temnothorax microcellatus	gyne	Italy/Croatia	Momiano (Istria settentr.)	45.43	13.70	214	B. Finzi	07.09.1920	MCZC	618.75	218.75	608.75	561.25	218.75	435.625	497.5	242.5	230	200.625	173.125	268.75	922.5	150	250	353.125	193.75	272.5	179.8	213.75
CRO:Herceg Novi-071923-NHMP25479-microcellatus-ST-microcellatus	Temnothorax microcellatus	gyne	Croatia/Montenegro	Dalmatia, Gulf of Kotor (Cattaro), Savina Monastery, nr Erceg Novi (Castelnuovo)	42.450	18.550	16	S. Soudek	07.1923/1925	NHMP	627.5	236.25	581.25	523.75	206.25	418.75	496.875	236.25	214.375	196.875	175.625	267.5	875			337.5	187.5		173.75	209.375
CRO:Draga Baska-25051972-4186-microcellatus	Temnothorax microcellatus	gyne	Croatia	Draga Baška	45.02	14.72	364	Faber	25.05.1972	NHMB	628.75	231.25	606.25	550	211.25	439.375	482.5	250	231.25	196.875	175	269.375	902.5	145	253.125	348.75	193.125	287.5	176.875	212.5
CRO:Draga Baska-25051972-4186-microcellatus	Temnothorax microcellatus	gyne	Croatia	Draga Baška	45.02	14.72	364	Faber	25.05.1972	NHMB	618.75	215.625	605	548.75	214.375	444.375	483.75	242.5	229.375	195.625	173.75	268.125	870	155.625	256.25	348.125	191.25	256.25	175	211.25
ITA:Sambiase-051920-casent0912886-foreli-ST-kraussei	Temnothorax kraussei	gyne	Italy	Sambiase, Calabria	38.96	16.28	142	C. Minozzi	05.1920	NHMB	637.5	223.75	585	521.25	223.125	450.625	487.5	255.625	244.375	226.25	174.375	262.5	847.5	145.625	235.625	350	182.5	290.625	144.375	185.625
FRA:St Pierre-24091926-casent0912887-vandeli-HT-kraussei	Temnothorax kraussei	gyne	France	Tarn-et-Garonne, Miramont-de-Quercy, St. Pierre	44.23182	1.06283	201	Vandel	24.09.1926	NHMB	663.75	226.25	612.5	537.5	205	450	506.875	245	238.75	217.5	174.375	263.125	895	157.5	238.125	366.875	180.625	285	156.25	194.375
FRA:Miramont-06081927-kraussei	Temnothorax kraussei	gyne	France	Miramont	44.22	1.06	106		06.08.1927?	NHMB	650	227.5	623.75	540	203.125	451.25	553.125	272.5	256.875	243.125	181.875	281.25	880	155	242.5	362.5	170	301.875	149.375	187.5
FRA:Miramont-081927-kraussei	Temnothorax kraussei	gyne	France	Miramont	44.22	1.06	106		08.1927	NHMB	648.75	230	612.5	546.25	202.5	441.25	536.875	268.75	250	229.375	182.5	282.5	915	155	243.75	356.25	164.375	293.125	148.125	190
FRA:Miramont-081927-kraussei	Temnothorax kraussei	gyne	France	Miramont	44.22	1.06	106		08.1927	NHMB	653.75	228.125	601.25	527.5	200	448.75	500	272.5	256.25	233.75	183.75	270.625	906.25	151.875	235.625	373.75	169.375	290.625	143.125	193.75
GER:Wurzburg-05081947-casent0912888-goesswaldi-ST-ravouxi	Temnothorax ravouxi	gyne	Germany	Würzburg	49.78	9.93	175	Gosswald		NHMB	652.5	224.375	606.25	537.5	216.875	422.5	551.25	266.25	257.5	225	187.5	269.375	975	175	257.5	380	183.75	305.625	156.25	206.25
GER:Wurzburg-05081947-ravouxi	Temnothorax ravouxi	gyne	Germany	Würzburg	49.78	9.93	175	Gosswald	05.08.1947	NHMB	650	228.125	605	550	215.625	413.75	540	262.5	250	228.75	181.875	286.875	918.75	161.875	238.125	393.75	192.5	310.625	160	202.5
SWI:Brig-071969-ravouxi	Temnothorax ravouxi	gyne	Switzerland	Brig, Mount	46.303	7.981	900	Praetorius	07.1969	NHMB	676.25	243.125	655	587.5	243.75	441.875	576.25	266.25	263.125	250	182.5	281.25	1032.5	175	218.75	389.375	171.25	308.75	173.75	224.375
SWI:Saas fee-31071950-stumperi	Temnothorax stumperi	gyne	Switzerland	Saas-Fee	46.08	7.90	2215		31.07.1950	NHMB	583.75	219.375	578.75	540	206.25	423.125	484.375	210	178.125	150	162.5	236.25	847.5	154.375	231.875	348.125	160.625	263.75	150.625	180.625
SWI:Saas fee-31071950-stumperi	Temnothorax stumperi	gyne	Switzerland	Saas-Fee	46.08	7.90	2215		31.07.1950	NHMB	591.25	218.75	581.25	537.5	206.875	421.25	495.625	208.125	176.875	147.5	160.625	243.125	888.75	157.5	230	353.125	165	281.25	155.625	187.5
SWI:Saas fee-31071950-stumperi	Temnothorax stumperi	gyne	Switzerland	Saas-Fee	46.08	7.90	2215		31.07.1950	NHMB	590	216.25	580	528.75	205	424.375	498.125	214.375	187.5	155.625	165.625	255	902.5	153.125	225	351.25	156.25	277.5	150	181.25
SWI:Saas fee-31071950-stumperi	Temnothorax stumperi	gyne	Switzerland	Saas-Fee	46.08	7.90	2215		31.07.1950	NHMB	600	210	571.25	525	205	406.25	490	197.5	177.5	151.25	162.5	244.375	837.5	155	223.75	340	153.125	264.375	150	186.25
SWI:Saas fee-31071950-stumperi	Temnothorax stumperi	gyne	Switzerland	Saas-Fee	46.08	7.90	2215		31.07.1950	NHMB	576.25	212.5	580	535	206.25	425	487.5	200	181.25	150.625	152.5	237.5	887.5	151.25	231.25	339.375	159.375	262.5	150.625	181.25
GRE:Thivae-08101985-12326-adlerzi-PT-adlerzi	Temnothorax adlerzi	gyne	Greece	Thivae, Kaza	38.31	23.31	218	Buschinger-Douwes-Heinze-Jessen-Winter	08.10.1985	NHMB	642.5	233.125	600	540	200	426.25	550	260.625	238.75	215.625	198.125	274.375	888.75	168.75	256.25	375	173.75	305	170	198.125
GRE:Lutraki-17101984-adlerzi-PT-adlerzi	Temnothorax adlerzi	gyne	Greece	Blue Lake, W Lutraki	37.97	22.98	18	Douwes, Jessen &Buschinger	17.10.1984	NHMB	642.5	230	581.25	541.25	202.5	423.125	527.5	262.5	212.5	198.75	182.5	269.375	897.5	180	250	387.5	176.25	297.5	159.375	211.25
GRE:Andritsena-06101985-12296-adlerzi-PT-adlerzi	Temnothorax adlerzi	gyne	Greece	Andritsena, Bassai	37.42	21.90	970	Buschinger-Douwes-Heinze-Jessen-Winter	06.10.1985	NHMB	636.25	235	600	538.75	201.25	418.75	568.75	263.75	237.5	213.75	202.5	296.875	905	178.125	246.875	385.625	186.25	307.5	155.625	189.375
GRE:Klidion-09101985-12347-adlerzi-PT-adlerzi	Temnothorax adlerzi	gyne	Greece	Florina, Klidion	40.77	21.40	767	Buschinger-Douwes-Heinze-Jessen-Winter	09.10.1985	NHMB	646.25	226.25	617.5	562.5	215.625	422.5	548.75	268.75	261.25	229.375	203.75	287.5	968.75	180	251.25	397.5	208.125	309.375	165.625	206.25
FRA:Corsica-ANTC25275-corsicus-HT-corsicus	Temnothorax corsicus	gyne	France	Corsica	42.0	9.0	944	Revelire		MSNG	597.5	206.25	525	488.75	214.375	365	400	197.5	193.75	168.125	165	250.625	735	116.25	189.375	325	156.875	253.75	123.75	159.375
ITA:Sorgono-14031913-kraussei-ST-kraussei	Temnothorax kraussei	gyne	Italy	Sardegna, Sordono	40.016666	9.01	467		14.03.1913	MSNG	676.25	225	641.25	570	212.5	493.75	537.5	266.875	256.875	237.5	181.25	295	950	168.75	250	368.75	193.125	315.625	156.25	201.25
CRO:Krk-24091981-corsicus	Temnothorax corsicus	gyne	Croatia	Krk, Baska	44.97	14.75	7		24.09.1981	MSNG	625	213.75	568.75	525	218.75	400	521.875	246.875	240.625	203.75	175	263.125	837.5	155.625	230	356.25	156.25	276.25	136.875	181.25
CRO:Krk-24091981-corsicus	Temnothorax corsicus	gyne	Croatia	Krk, Baska	44.97	14.75	7		24.09.1981	MSNG	635	212.5	606.25	562.5	217.5	398.75	523.125	261.25	255	220	193.75	284.375	887.5	150	242.5	381.25	187.5	300	143.75	183.75
FRA:Desert des Agriates-28031982-corsicus	Temnothorax corsicus	gyne	France	Corsica, Desert des Agriates	42.66	9.16	304	A. Buschinger	28.03.1982	MSNG	612.5	216.25	527.5	493.75	212.5	384.375	446.875	237.5	242.5	230	184.375	284.375	800	143.75	218.75	350	156.25	281.875	131.25	181.25
ITA:Tignale-05051980-kraussei	Temnothorax kraussei	gyne	Italy	Tignale, Lago di Garda	45.73	10.72	159	A. Buschinger	05.05.1980	MSNG	686.25	238.125	601.25	536.25	220.625	448.125	536.875	250	243.75	226.25	186.875	273.75	943.75	167.5	275	362.5	163.75	284.375	162.5	198.75
FRA:Nyons-02041981-ravouxi	Temnothorax ravouxi	gyne	France	Drome, Nyons	44.361	5.14	280	A. Buschinger	02.04.1981	MSNG	693.75	243.75	653.75	600	238.125	467.5	590.625	287.5	269.375	257.5	218.75	307.5	1035	168.75	271.25	418.75	194.375	325	179.375	225
SPA:Valle de la Orotva-25061990-birgitae-PT-birgitae	Temnothorax birgitae	gyne	Spain	Tenerife, Valle de la Orotva	28.34	-16.58	1300	A. Schulz	25.06.1990	SMNG	577.5	231.25	530	503.75	168.75	426.25	443.75	225	208.75	186.875	168.75	257.5	800	138.125	228.75	331.25	157.5	268.125	117.5	148.75
SPA:Valle de la Orotva-25061990-birgitae-PT-birgitae	Temnothorax birgitae	gyne	Spain	Tenerife, Valle de la Orotva	28.34	-16.58	1300	A. Schulz	25.06.1990	SMNG	612.5	225	565	527.5	203.125	431.875	473.125	236.875	232.5	211.875	180	270.625	860	151.25	256.25	356.25	193.75	269.375	146.875	180
SPA:Valle de la Orotva-25061990-birgitae-PT-birgitae	Temnothorax birgitae	gyne	Spain	Tenerife, Valle de la Orotva	28.34	-16.58	1300	A. Schulz	25.06.1990	SMNG	612.5	228.75	575	537.5	205	443.75	492.5	262.5	259.375	230	193.75	276.25	871.25	156.25	242.5	356.875	187.5	293.75	150.625	186.875
GRE:Klidion-09101985-12347-adlerzi	Temnothorax adlerzi	gyne	Greece	Klidion	40.77	21.40	250	A. Buschinger	09.10.1985	SMNG	651.25	230.625	618.75	553.75	218.75	421.875	552.5	275	268.125	232.5	200	293.75	943.75	181.25	252.5	399.375	190.625	310	167.5	211.25
GEO:Daba-25082010-geodaba1077-ravouxi	Temnothorax ravouxi	gyne	Georgia	Daba-0,5km E	41.81193	43.45416	1077	M. Suefuji	25.08.2010	SMNG	662.5	235.625	636.25	563.75	217.5	438.75	555.625	287.5	276.875	238.75	211.875	286.25	1017.5	181.25	268.75	415.625	193.75	312.5	175	211.875
FRA:Nyons-EY35885-ravouxi-ST-ravouxi	Temnothorax ravouxi	gyne	France	Nyons (Drôme)	44.361	5.14	280	Ravoux		MNHN	687.5	250	637.5	580	235	456.25	566.25	283.75	267.5	250	192.5	296.25	1027.5	167.5	267.5	402.5	192.5	317.5	176.25	222.5
FRA:Nyons-EY35885-ravouxi-ST-ravouxi	Temnothorax ravouxi	gyne	France	Nyons (Drôme)	44.361	5.14	280	Ravoux		MNHN	690	248.75	636.25	582.5	237.5	455	575	288.75	275	250	200	300	1020	165	262.5	400	193.75	315	175	225
FRA:Nyons-EY35885-ravouxi-ST-ravouxi	Temnothorax ravouxi	gyne	France	Nyons (Drôme)	44.361	5.14	280	Ravoux		MNHN	695	241.25	637.5	587.5	233.75	456.25	562.5	268.75	273.75	247.5	191.25	286.25	1043.75	166.25	265	412.5	193.75	300	171.25	216.25
FRA:Nyons-EY35885-ravouxi-ST-ravouxi	Temnothorax ravouxi	gyne	France	Nyons (Drôme)	44.361	5.14	280	Ravoux		MNHN	700	250	650	586.25	247.5	453.75	593.75	287.5	291.25	260	200	300	1035	165	268.75	415	197.5	310	173.75	222.5
ALG:Chrea-14071965-ravouxi	Temnothorax ravouxi	gyne	Algeria	Chrea	36.43	2.89	1446		14.07.1965	MNHN	687.5	225	616.25	550	215	456.25	568.75	275	276.25	250	176.25	275	1000	150	266.25	387.5	187.5	300	152.5	192.5
SWI:Saas fee-31071950-saasfee31750-stumperi	Temnothorax stumperi	gyne	Switzerland	Saas-Fee	46.08	7.90	2215	Kutter	31.07.1950	MNHN	587.5	215	583.75	531.25	206.25	425	482.5	206.25	188.75	168.75	163.75	242.5	817.5	155	223.75	352.5	162.5	268.75	153.75	187.5
SPA:Hornos-20091991-AB#14664-algerianus	Temnothorax algerianus	gyne	Spain	Hornos, Embalse del Tranco	38.224874	-2.718372		A.Buschinger	20.09.1991	SMNG	660	243.75	590	547.5	228.125	446.875	527.5	251.875	250	221.875	181.25	258.125	900	157.5	250	370	171.875	297.5	143.75	181.875
SPA:Hornos-20091991-AB#14663-algerianus	Temnothorax algerianus	gyne	Spain	Hornos, Embalse del Tranco	38.224874	-2.718372		A.Buschinger	20.09.1991	SMNG	611.25	231.25	568.75	523.75	208.125	418.75	504.375	228.125	231.25	218.75	181.25	263.75	883.75	162.5	243.75	356.25	156.25	311.25	135.625	168.75
SPA:Hornos-20091991-AB#14663-algerianus	Temnothorax algerianus	gyne	Spain	Hornos, Embalse del Tranco	38.224874	-2.718372		A.Buschinger	20.09.1991	SMNG	626.25	231.25	585	531.25	215	428.125	512.5	242.5	237.5	216.25	183.75	265.625	862.5	156.25	243.75	356.25	148.75	298.125	143.75	186.25
SPA:Hornos-20091991-AB#14663-algerianus	Temnothorax algerianus	gyne	Spain	Hornos, Embalse del Tranco	38.224874	-2.718372		A.Buschinger	20.09.1991	SMNG	625	231.25	587.5	537.5	225	425	521.25	245	243.75	225	200	297.5	902.5	158.125	243.125	367.5	162.5	312.5	143.75	181.25
CRO:Strasse Karlobag-02101983-AB#11669-corsicus	Temnothorax corsicus	gyne	Croatia	Strasse Karlobag	44.53	15.14	800	A.Buschinger	02.10.1983	SMNG	620	217.5	561.25	523.75	223.125	406.875	495.625	251.875	250	208.125	185.625	275	862.5	156.25	253.125	381.25	151.25	293.125	142.5	180
CRO:Split-14081982-AB#10878-bernardi	Temnothorax bernardi	gyne	Croatia	Split	43.507	16.44	6	A.Buschinger	14.08.1982	SMNG	610	214.375	567.5	512.5	218.75	415.625	555.625	281.875	275	241.875	194.375	290.625	873.75	150	242.5	375	181.25	298.125	160.625	200
SWI:Flawil-01081950-GBIFCH00281839(CASENT0907577)-stumperi-ST-stumperi	Temnothorax stumperi	gyne	Switzerland	Flawil	47.41461	9.182838			01.08.1950	MZL	583.75	212.5	583.75	537.5	203.125	419.375	500	200	187.5	163.75	162.5	253.125	887.5	153.125	231.25	340	156.25	262.5	155.625	189.375
SWI:Saas fee-1950-GBIFCH00991634-stumperi-CT-stumperi	Temnothorax stumperi	gyne	Switzerland	Saas-Fee	46.08	7.90	2215		1950	MZL	575	202.5	578.75	532.5	201.875	427.5	467.5	190.625	175	157.5	160.625	250	882.5	151.875	229.375	337.5	150	261.25	162.5	188.125
SWI:Saas fee-30071966-AB#2464-stumperi	Temnothorax stumperi	gyne	Switzerland	Saas-Fee	46.11	7.93	1800	A.Buschinger	30.07.1966	SMNG	587.5	206.25	600	550	208.125	431.25	548.75	200	192.5	157.5	159.375	250	877.5	156.25	231.25	356.25	168.75	264.375	150	192.5
GER:Ammerbach-Amm-ravouxi	Temnothorax ravouxi	worker	Germany	Ammerbach / Jena	50.90	11.55	212	J. Trettin		SCPC	650	247.5	581.25	537.5	236.25	433.125	432.5	248.75	246.875	236.25	209.375	306.25	791.25	170	231.25	398.125	193.75	328.125	136.875	181.25
GER:Ammerbach-Amm-ravouxi	Temnothorax ravouxi	worker	Germany	Ammerbach / Jena	50.90	11.55	212	J. Trettin		SCPC	666.25	267.5	600	545	207.5	450	455.625	236.875	262.5	243.75	210	306.875	815	175	236.25	406.25	199.375	343.75	143.75	181.875
GER:Kallmunz-1104-KM58-ravouxi	Temnothorax ravouxi	worker	Germany	Kallmünz	49.16	11.96	347	M. Suefuji	11.04.XXXX	SCPC	662.5	243.75	575	535	237.5	450.625	411.875	223.125	233.125	220	187.5	287.5	762.5	162.5	237.5	369.375	181.875	303.125	136.25	182.5
GER:Kallmunz-1104-KM58-ravouxi	Temnothorax ravouxi	worker	Germany	Kallmünz	49.16	11.96	347	M. Suefuji	11.04.XXXX	SCPC	675	243.75	563.75	523.75	243.75	446.25	423.75	210.625	211.875	198.125	181.25	263.125	793.75	137.5	232.5	355.625	175.625	284.375	137.5	181.25
GER:Kallmunz-1104-KM58-ravouxi	Temnothorax ravouxi	worker	Germany	Kallmünz	49.16	11.96	347	M. Suefuji	11.04.XXXX	SCPC	665	242.5	580	525	239.375	452.5	406.875	212.5	217.5	195.625	186.25	268.125	756.25	146.25	225	350	173.125	287.5	131.25	186.25
GER:Konstanz-122009-141-ravouxi	Temnothorax ravouxi	worker	Germany	Konstanz	47.66	9.17	405	M. Suefuji	12.2009	SCPC	600	218.125	550	483.75	200	393.75	363.125	190.625	218.75	207.5	169.375	256.25	705	151.875	219.375	340.625	173.75	267.5	125	156.25
GER:Konstanz-122009-141-ravouxi	Temnothorax ravouxi	worker	Germany	Konstanz	47.66	9.17	405	M. Suefuji	12.2009	SCPC	661.25	236.875	568.75	500	218.75	428.125	395	206.25	218.125	203.75	181.25	276.25	735	156.25	229.375	363.75	164.375	275.625	145.625	180
GER:Konstanz-122009-141-ravouxi	Temnothorax ravouxi	worker	Germany	Konstanz	47.66	9.17	405	M. Suefuji	12.2009	SCPC	647.5	233.75	563.75	502.5	223.75	409.375	381.25	213.125	231.25	218.125	181.25	271.875	761.25	169.375	231.25	355	187.5	280.625	137.5	175
SPA:Valdelinares-052009-SP1-bernardi	Temnothorax bernardi	worker	Spain	Puerto de Cuarto Pelado, Valdelinares	40.39	-0.60	1728		05.2009	SCPC	586.25	225	540	488.75	200	458.125	375	198.125	231.25	218.75	181.25	275	682.5	130	200	350	175	300	126.875	160.625
GEO:Daba-1008-Daba E-ravouxi	Temnothorax ravouxi	worker	Georgia	Daba	41.81	43.44	1083	J. Heinze	10.08.XXXX	SCPC	662.5	248.75	575	523.75	225	436.875	425	231.25	250	231.875	205.625	290.625	803.75	193.75	243.75	408.125	205.625	318.75	135	175
GEO:Daba-1008-Daba E-ravouxi	Temnothorax ravouxi	worker	Georgia	Daba	41.81	43.44	1083	J. Heinze	10.08.XXXX	SCPC	661.25	254.375	575	535	203.125	437.5	412.5	214.375	250	234.375	181.875	279.375	810	189.375	248.125	394.375	193.75	306.25	135.625	180.625
FRA:Burzet-0508-F9-ravouxi	Temnothorax ravouxi	worker	France	Les Sausses, Burzet	44.75	4.26	772	J. Heinze	05.08.XXXX	SCPC	640	231.25	538.75	511.25	225	437.5	405	206.25	206.875	198.75	181.25	262.5	762.5	135	238.125	375	171.875	281.25	131.25	176.25
FRA:Burzet-0508-F9-ravouxi	Temnothorax ravouxi	worker	France	Les Sausses, Burzet	44.75	4.26	772	J. Heinze	05.08.XXXX	SCPC	667.5	242.5	562.5	523.75	226.25	448.75	393.125	211.875	213.125	205.625	187.5	258.125	771.25	139.375	235.625	375	201.875	290.625	131.875	168.75
FRA:Burzet-0508-F9-ravouxi	Temnothorax ravouxi	worker	France	Les Sausses, Burzet	44.75	4.26	772	J. Heinze	05.08.XXXX	SCPC	612.5	228.125	522.5	476.25	206.25	425	362.5	187.5	187.5	178.125	164.375	243.75	713.75	143.75	225	351.25	175	268.75	119.375	158.125
GER:Kallmunz-072009-KM5-ravouxi	Temnothorax ravouxi	worker	Germany	Kallmünz	49.16	11.96	347	M. Suefuji	07.2009	SCPC	637.5	243.75	556.25	512.5	225.625	425	405.625	206.875	226.25	212.5	175	253.75	753.75	144.375	211.25	370	187.5	293.75	126.875	176.875
GER:Kallmunz-072009-KM5-ravouxi	Temnothorax ravouxi	worker	Germany	Kallmünz	49.16	11.96	347	M. Suefuji	07.2009	SCPC	647.5	243.75	550	500	223.75	420	406.25	193.75	206.25	190.625	175	262.5	717.5	150	193.75	343.75	157.5	286.875	130	175
GER:Kallmunz-072009-K2-ravouxi	Temnothorax ravouxi	worker	Germany	Kallmünz	49.16	11.96	347	M. Suefuji	07.2009	SCPC	650	249.375	581.25	526.25	218.75	456.875	406.875	205	218.75	205.625	174.375	262.5	765	158.75	231.25	376.25	182.5	281.25	140.625	176.875
GER:Kallmunz-072009-K2-ravouxi	Temnothorax ravouxi	worker	Germany	Kallmünz	49.16	11.96	347	M. Suefuji	07.2009	SCPC	667.5	245	575	527.5	230	456.25	411.25	213.125	238.75	220.625	181.25	274.375	766.25	174.375	225	380.625	185.625	299.375	131.875	180
GER:Kallmunz-072009-K2-ravouxi	Temnothorax ravouxi	worker	Germany	Kallmünz	49.16	11.96	347	M. Suefuji	07.2009	SCPC	641.25	243.125	538.75	501.25	209.375	439.375	380.625	200	213.125	201.25	175	243.75	736.25	156.875	206.875	343.125	176.25	274.375	125	175
GER:Waldenhausen-072009-WM2-ravouxi	Temnothorax ravouxi	worker	Germany	Waldenhausen	49.74	9.52	210	M. Suefuji	07.2009	SCPC	628.75	230	580	522.5	213.75	430.625	412.5	218.125	238.125	228.125	215	288.125	725	163.75	218.125	407.5	200	309.375	137.5	163.75
GER:Waldenhausen-072009-WM2-ravouxi	Temnothorax ravouxi	worker	Germany	Waldenhausen	49.74	9.52	210	M. Suefuji	07.2009	SCPC	660	240.625	587.5	535	206.25	456.25	420	212.5	231.875	223.125	200	285	765	157.5	225	393.75	200	295	137.5	175
GER:Waldenhausen-072009-WM3-ravouxi	Temnothorax ravouxi	worker	Germany	Waldenhausen	49.74	9.52	210	M. Suefuji	07.2009	SCPC	651.25	245.625	577.5	525	225	447.5	401.875	207.5	216.25	206.25	186.25	270.625	775	165.625	214.375	381.25	187.5	306.25	135.625	169.375
GER:Waldenhausen-072009-WM3-ravouxi	Temnothorax ravouxi	worker	Germany	Waldenhausen	49.74	9.52	210	M. Suefuji	07.2009	SCPC	677.5	255.625	615	561.25	230	460	431.25	231.25	241.875	226.25	192.5	294.375	801.25	162.5	240.625	413.75	200	323.125	143.75	181.25
GER:Waldenhausen-072009-WM3-ravouxi	Temnothorax ravouxi	worker	Germany	Waldenhausen	49.74	9.52	210	M. Suefuji	07.2009	SCPC	628.75	233.75	577.5	525	225	456.875	405	205.625	218.75	203.75	176.875	276.875	760	175.625	206.25	383.125	193.75	305	131.25	163.75
FRA:Savoillan-072009-F48-ravouxi	Temnothorax ravouxi	worker	France	Savoillan	44.18	5.37	511	J. Beibl	07.2009	SCPC	597.5	220	533.75	493.75	205.625	418.75	381.875	206.875	220.625	211.25	170	256.25	718.75	164.375	205	350.625	171.25	281.25	123.75	155
FRA:Savoillan-072009-F48-ravouxi	Temnothorax ravouxi	worker	France	Savoillan	44.18	5.37	511	J. Beibl	07.2009	SCPC	598.75	218.125	525	487.5	208.75	420.625	368.75	201.25	219.375	208.75	175	257.5	701.25	152.5	206.25	356.25	175	270.625	117.5	155.625
GER:Kallmunz-072009-K4B-ravouxi	Temnothorax ravouxi	worker	Germany	Kallmünz	49.16	11.96	347	M. Suefuji	07.2009	SCPC	621.25	238.125	525	481.25	209.375	405.625	376.25	195	220	213.125	192.5		682.5	137.5	212.5		186.25		118.125	156.25
GER:Kallmunz-072009-K4B-ravouxi	Temnothorax ravouxi	worker	Germany	Kallmünz	49.16	11.96	347	M. Suefuji	07.2009	SCPC	650	253.125	571.25	526.25	223.125	450	425	206.25	228.125	216.875	170.625	280	775	165	223.75	387.5	190.625	295	137.5	170
GER:Kallmunz-072009-K4B-ravouxi	Temnothorax ravouxi	worker	Germany	Kallmünz	49.16	11.96	347	M. Suefuji	07.2009	SCPC	627.5	231.25	552.5	492.5	226.875	435.625	412.5	220	231.25	220.625	190.625	284.375	760	163.125	231.25	361.25	198.75	300	134.375	168.75
HUN:Csakvar-27032021-030-ravouxi	Temnothorax ravouxi	worker	Hungary	Vértes, Csákvár, 3km N	47.4207	18.4255	288	S. Csősz	27.03.2021	SCPC	620	218.75	538.75	502.5	219.375	420.625	390	210.625	212.5	200	185.625	282.5	753.75	143.75	218.75	381.25	186.875	293.75	126.25	168.75
HUN:Csakvar-27032021-030-ravouxi	Temnothorax ravouxi	worker	Hungary	Vértes, Csákvár, 3km N	47.4207	18.4255	288	S. Csősz	27.03.2021	SCPC	608.75	215	533.75	497.5	206.25	401.25	382.5	193.75	196.25	181.25	187.5	270.625	722.5	143.75	216.875	373.75	190.625	283.125	125	168.125
HUN:Csakvar-27032021-030-ravouxi	Temnothorax ravouxi	worker	Hungary	Vértes, Csákvár, 3km N	47.4207	18.4255	288	S. Csősz	27.03.2021	SCPC	602.5	211.875	537.5	491.25	212.5	412.5	393.75	210	226.25	215.625	201.875	277.5	750	151.25	216.25	380.625	203.75	294.375	125	173.75
HUN:Budapest-17062019-600-ravouxi	Temnothorax ravouxi	worker	Hungary	Budapest, Rupp-hegy	47.4730	18.9794	197	S.Csősz	17.06.2019	SCPC	665	246.875	587.5	547.5	225.625	450	443.75	239.375	243.75	232.5	206.25	301.25	833.75	168.75	225	400	212.5	306.25	143.125	189.375
HUN:Budapest-17062019-600-ravouxi	Temnothorax ravouxi	worker	Hungary	Budapest, Rupp-hegy	47.4730	18.9794	197	S.Csősz	17.06.2019	SCPC	650	245.625	580	540	220.625	456.25	434.375	237.5	238.125	229.375	210.625	291.25	800	158.75	237.5	400	181.25	300	131.25	175
HUN:Foti Somlyo-28022021-022-ravouxi	Temnothorax ravouxi	worker	Hungary	Fóti Somlyó	47.6268	19.2154	286	S. Csősz	28.02.2021	SCPC	587.5	215.625	537.5	500	208.125	426.875	409.375	213.75	249.375	234.375	199.375	287.5	726.25	166.875	217.5	381.875	181.875	300	112.5	153.125
HUN:Foti Somlyo-28022021-022-ravouxi	Temnothorax ravouxi	worker	Hungary	Fóti Somlyó	47.6268	19.2154	286	S. Csősz	28.02.2021	SCPC	590	213.75	513.75	473.75	206.25	393.125	381.25	187.5	218.75	207.5	164.375	257.5	686.25	156.25	206.25	336.25	156.25	268.75	112.5	148.75
HUN:Foti Somlyo-28022021-022-ravouxi	Temnothorax ravouxi	worker	Hungary	Fóti Somlyó	47.6268	19.2154	286	S. Csősz	28.02.2021	SCPC	605	218.125	515	476.25	206.25	412.5	381.25	198.75	225.625	212.5	181.25	262.5	693.75	143.75	216.875	343.75	166.875	271.875	118.75	145.625
HUN:Foti Somlyo-28022021-022-ravouxi	Temnothorax ravouxi	worker	Hungary	Fóti Somlyó	47.6268	19.2154	286	S. Csősz	28.02.2021	SCPC	586.25	218.75	516.25	472.5	209.375	413.125	387.5	200	226.875	212.5	170.625	265	700	150	221.875	350	168.75	275	117.5	150
HUN:Harmashatarhegy-30042021-012-ravouxi	Temnothorax ravouxi	worker	Hungary	Hármashatárhegy	47.5444	18.9772	340	T. Jégh	30.04.2021	SCPC	625	240	568.75	523.75	232.5	431.875	414.375	223.75	237.5	221.875	201.875	290	777.5	163.75	225	371.875	200	303.125	126.875	156.25
HUN:Harmashatarhegy-30042021-012-ravouxi	Temnothorax ravouxi	worker	Hungary	Hármashatárhegy	47.5444	18.9772	340	T. Jégh	30.04.2021	SCPC	635	237.5	563.75	521.25	228.75	431.25	437.5	234.375	242.5	235.625	198.125	303.75	800	157.5	231.25	426.25	212.5	318.75	135.625	162.5
HUN:Harmashatarhegy-30042021-012-ravouxi	Temnothorax ravouxi	worker	Hungary	Hármashatárhegy	47.5444	18.9772	340	T. Jégh	30.04.2021	SCPC	598.75	220	537.5	492.5	230.625	406.25	393.75	206.25	213.75	201.875	194.375	271.25	712.5	166.25	200	426.875	181.25	281.25	123.75	156.25
HUN:Harmashatarhegy-30042021-012-ravouxi	Temnothorax ravouxi	worker	Hungary	Hármashatárhegy	47.5444	18.9772	340	T. Jégh	30.04.2021	SCPC	643.75	230	575	535	236.25	430	415	243.75	280	265	196.875	305	797.5	173.75	229.375	396.25	193.75	316.875	137.5	163.125
HUN:Harmashatarhegy-30042021-012-ravouxi	Temnothorax ravouxi	worker	Hungary	Hármashatárhegy	47.5444	18.9772	340	T. Jégh	30.04.2021	SCPC	665	250	600	538.75	237.5	431.25	418.75	254.375	250	234.375	204.375	312.5	837.5	158.125	232.5	406.25	205	325	143.75	186.25
ITA:Tignale-052011-GS 1 18-kraussei	Temnothorax kraussei	worker	Italy	Tignale, Lago di Garda	45.73	10.72	159	M. Suefuji	05.2011	SCPC	661.25	224.375	575	522.5	218.75	468.125	380	215.625	231.875	223.125	173.75	263.75	767.5	157.5	218.75	356.25	173.125	281.875	126.875	156.25
HUN:Tiszaigar-24082019-622-ravouxi	Temnothorax ravouxi	worker	Hungary	Tiszaigar	47.540528	20.799579	88	Gy. Sebes	24.08.2019	SCPC	637.5	227.5	550	507.5	225	420.625	400	206.25	229.375	220	170.625	268.75	750	180	225	362.5	174.375	293.75	120	168.75
HUN:Tiszaigar-24082019-622-ravouxi	Temnothorax ravouxi	worker	Hungary	Tiszaigar	47.540528	20.799579	88	Gy. Sebes	24.08.2019	SCPC	650	239.375	548.75	522.5	231.25	416.875	405.625	206.25	234.375	225	185	275	778.75	170	220	371.875	190.625	295.625	131.25	175
HUN:Tiszaigar-24082019-622-ravouxi	Temnothorax ravouxi	worker	Hungary	Tiszaigar	47.540528	20.799579	88	Gy. Sebes	24.08.2019	SCPC	647.5	235.625	541.25	508.75	230	428.75	393.75	207.5	225	218.125	181.875	276.875	757.5	157.5	216.875	364.375	170	289.375	123.75	171.875
HUN:Tatabanya-14082021-045-ravouxi	Temnothorax ravouxi	worker	Hungary	Tatabánya	47.563	18.427	169	M. Petrovics	14.08.2021	SCPC	606.25	227.5	536.25	500	212.5	411.25	393.75	195.625	206.25	193.75	171.875	260.625	735	143.75	211.875	343.125	191.25	275	117.5	161.25
HUN:Tatabanya-14082021-045-ravouxi	Temnothorax ravouxi	worker	Hungary	Tatabánya	47.563	18.427	169	M. Petrovics	14.08.2021	SCPC	637.5	224.375	561.25	515	225	415	400.625	205	219.375	206.25	204.375	278.75	776.25	157.5	223.75	371.25	178.75	281.25	123.125	174.375
HUN:Budapest-27072019-499-ravouxi	Temnothorax ravouxi	worker	Hungary	Budapest, Rupp-hegy	47.4730	18.9794	197	S. Csősz	27.07.2019	SCPC	660	253.125	575	536.25	220	435.625	423.75	237.5	240.625	231.25	193.75	292.5	801.25	156.25	231.25	406.25	193.75	320	132.5	173.125
RUS:Barkhan Sarykum-20042017-0xxxA-ravouxi	Temnothorax ravouxi	worker	Russia	Dagestan reserve, barkhan Sarykum	43.000278	47.238389	68	Z. Yusupov	20.04.2017	SCPC	600	229.375	540	488.75	195	391.875	381.25	195.625	206.25	193.125	176.25	245	738.75	148.125	211.875		157.5	262.5	114.375	143.75
RUS:Barkhan Sarykum-20042017-0xxxA-ravouxi	Temnothorax ravouxi	worker	Russia	Dagestan reserve, barkhan Sarykum	43.000278	47.238389	68	Z. Yusupov	20.04.2017	SCPC	622.5	225	561.25	512.5	206.25	430.625	390	206.875	218.75	205.625	177.5	256.25	768.75	161.875	231.25	370.625	181.25	287.5	128.75	161.875
RUS:Barkhan Sarykum-20042017-0xxxA-ravouxi	Temnothorax ravouxi	worker	Russia	Dagestan reserve, barkhan Sarykum	43.000278	47.238389	68	Z. Yusupov	20.04.2017	SCPC	598.75	217.5	547.5	487.5	194.375	438.75	376.875	187.5	205	192.5	175	249.375	735	150	223.75	356.25	168.75	261.25	114.375	160.625
RUS:Barkhan Sarykum-20042017-0xxxB-ravouxi	Temnothorax ravouxi	worker	Russia	Dagestan reserve, barkhan Sarykum	43.000278	47.238389	68	Z. Yusupov	20.04.2017	SCPC	577.5	213.125	525	462.5	195	411.25	360	185.625	195	181.875	162.5	238.75	712.5	140.625	207.5	330.625	167.5	258.125	123.75	149.375
RUS:Barkhan Sarykum-20042017-0xxxB-ravouxi	Temnothorax ravouxi	worker	Russia	Dagestan reserve, barkhan Sarykum	43.000278	47.238389	68	Z. Yusupov	20.04.2017	SCPC	625	235.625	552.5	512.5	206.875	428.125	388.75	202.5	212.5	201.25	175	262.5	753.75	146.875	231.25	373.125	170.625	281.875	131.25	168.75
RUS:Barkhan Sarykum-20042017-0xxxB-ravouxi	Temnothorax ravouxi	worker	Russia	Dagestan reserve, barkhan Sarykum	43.000278	47.238389	68	Z. Yusupov	20.04.2017	SCPC	593.75	228.125	528.75	481.25	193.75	412.5	430	185	200	186.875	169.375	245	723.75	143.75	201.25	343.75	168.125	268.75	119.375	154.375
TUR:Kars-25061993-1136-ravouxi	Temnothorax ravouxi	worker	Turkey	Kars, nahe Posof	40.59	43.10	1700	A. Schulz	25.06.1993	NHMW	666.25	265.625	576.25	537.5	211.875	469.375	399.375	192.5	199.375	184.375	175	255	801.25	165.625	232.5		170		137.5	175.625
TUR:Kars-25061993-1136-ravouxi	Temnothorax ravouxi	worker	Turkey	Kars, nahe Posof	40.59	43.10	1700	A. Schulz	25.06.1993	NHMW	675	256.25	612.5	572.5	225	468.75	418.75	218.75	228.125	212.5	195	273.75	848.75	168.125	237.5	413.75	193.75	296.25	155	185.625
TUR:Kars-25061993-1136-ravouxi	Temnothorax ravouxi	worker	Turkey	Kars, nahe Posof	40.59	43.10	1700	A. Schulz	25.06.1993	NHMW	663.75	270	612.5	552.5	226.25	450	431.25	218.75	224.375	211.25	206.25	279.375	825	167.5	246.875	400	198.75	296.875	143.75	178.125
GER:Eibelstadt-31101962-2167-ravouxi	Temnothorax ravouxi	worker	Germany	Eibelstadt/Main(?)	49.72	9.99	239		31.10.1962	NHMW	673.75	249.375	591.25	540	231.25	443.75	439.375	215.625	225	212.5	193.75	275	810	160	237.5	393.75	225	292.5	143.75	198.75
GER:Eibelstadt-31101962-2167-ravouxi	Temnothorax ravouxi	worker	Germany	Eibelstadt/Main(?)	49.72	9.99	239		31.10.1962	NHMW	666.25	240	590	547.5	231.25	434.375	443.75	220	226.875	218.75	193.75	271.25	825				212.5	312.5	138.125	176.25
GER:Eibelstadt-31101962-2167-ravouxi	Temnothorax ravouxi	worker	Germany	Eibelstadt/Main(?)	49.72	9.99	239		31.10.1962	NHMW	675	244.375	615	563.75	231.25	443.75	457.5	236.25	238.75	228.125	198.75	295.625	883.75	175	250	412.5	213.125	317.5	143.125	181.25
GER:Eibelstadt-31101962-2167-ravouxi	Temnothorax ravouxi	worker	Germany	Eibelstadt/Main(?)	49.72	9.99	239		31.10.1962	NHMW	675	250	612.5	561.25	232.5	440.625	462.5	236.875	231.25	218.75	200.625	290.625	866.25			403.125	218.125	312.5	146.875	186.25
SWI:St Luc-26081969-4343-stumperi	Temnothorax stumperi	worker	Switzerland	St. Luc, Wallis	46.222	7.598	1746		26.08.1969	NHMW	625	225	577.5	535	206.25	431.25	425	186.875	195.625	180	175	263.75	758.75	136.25	206.25				134.375	164.375
SWI:St Luc-26081969-4343-stumperi	Temnothorax stumperi	worker	Switzerland	St. Luc, Wallis	46.222	7.598	1746		26.08.1969	NHMW	588.75	212.5	563.75	526.25	201.25	430	411.875	181.25	187.5	168.75	165	270.625	725	135.625	203.125	358.75	190.625	275	133.125	163.75
SWI:St Luc-26081969-4343-stumperi	Temnothorax stumperi	worker	Switzerland	St. Luc, Wallis	46.222	7.598	1746		26.08.1969	NHMW	637.5	219.375	577.5	537.5	206.25	426.875	431.25	188.125	193.75	181.25	168.125	256.25	770	137.5	206.25	357.5	177.5	279.375	131.25	162.5
ALG:Chrea-1967-3221-kraussei	Temnothorax kraussei	worker	Algeria	Chrea	36.43	2.89	1446	W. Faber	1967	NHMW	611.25	218.75	525	475	187.5	418.75	375	193.125	195.625	187.5	165.625	250	685	143.75	216.25	333.125	151.25	269.375	118.75	135
CRO:Krk-14051967-2736-kraussei	Temnothorax kraussei	worker	Croatia	Krk	45.07	14.60	104		14.05.1967	NHMW	610	223.125	562.5	500	212.5	451.875	368.75	230.625	255	248.125	208.125	288.125	736.25	165.625	213.75	370	175	293.125	125	150.625
ITA:salurn740615-15061974-kraussei	Temnothorax kraussei	worker	Italy	Salurn	46.23	11.21	550	A. Buschinger	15.06.1974	NHMW	621.25	224.375	555	503.75	206.25	445.625	367.5	200.625	206.25	195.625	162.5	262.5	716.25	141.875	193.75	337.5	175	270	124.375	156.25
HUN:Nagykevely-04022022-TJNagykevely-ravouxi	Temnothorax ravouxi	worker	Hungary	Nagy-kevély	47.622	18.984	463	T. Jégh	04.02.2022	SCPC	647.5	238.125	561.25	517.5	220	411.875	413.75	201.25	210.625	200	180	278.125	788.75	138.125	187.5	356.25	200	282.5	125	167.5
HUN:Nagykevely-04022022-TJNagykevely-ravouxi	Temnothorax ravouxi	worker	Hungary	Nagy-kevély	47.622	18.984	463	T. Jégh	04.02.2022	SCPC	612.5	225	543.75	496.25	215.625	393.75	381.25	192.5	201.25	190.625	185.625	263.75	762.5	136.875	187.5	353.125	190.625	287.5	120.625	168.75
HUN:Nagykevely-04022022-TJNagykevely-ravouxi	Temnothorax ravouxi	worker	Hungary	Nagy-kevély	47.622	18.984	463	T. Jégh	04.02.2022	SCPC	610	225	525	487.5	205	387.5	378.125	198.75	201.25	193.75	169.375	251.875	740	121.875	187.5	341.875	168.75	262.5	123.125	157.5
HUN:Nagykevely-04022022-TJNagykevely-ravouxi	Temnothorax ravouxi	worker	Hungary	Nagy-kevély	47.622	18.984	463	T. Jégh	04.02.2022	SCPC	612.5	228.125	522.5	483.75	203.125	387.5	367.5	185	186.25	176.25	174.375	255	731.25	121.875	184.375		170	274.375	115.625	155.625
HUN:Pecel-01102020-865-ravouxi	Temnothorax ravouxi	worker	Hungary	Pécel	47.49	19.34	160	T. Jégh	01.10.2020	SCPC	662.5	250	592.5	553.75	232.5	462.5	428.125	220.625	234.375	218.75	183.125	281.25	781.25	166.875	223.75	379.375	187.5	293.75	137.5	173.75	84.375	113.125
HUN:Pecel-01102020-865-ravouxi	Temnothorax ravouxi	worker	Hungary	Pécel	47.49	19.34	160	T. Jégh	01.10.2020	SCPC	662.5	241.875	587.5	532.5	231.25	443.75	426.875	223.75	231.25	212.5	187.5	283.125	787.5	156.25	231.25	387.5	187.5	293.75	136.25	175
HUN:Pecel-01102020-865-ravouxi	Temnothorax ravouxi	worker	Hungary	Pécel	47.49	19.34	160	T. Jégh	01.10.2020	SCPC	666.25	253.125	600	558.75	234.375	450	440.625	228.125	230	211.875	188.75	293.75				377.5	188.75	305	143.125	181.25
CRO:Draga Bascanska-24051972-4190-microcellatus	Temnothorax microcellatus	worker	Croatia	Krk, Draga Bašćanska	45.02	14.72	364	W. Faber	24.05.1972	NHMW	623.75	231.25	556.25	512.5	213.125	448.75	382.5	180	194.375	182.5	168.125	252.5	732.5	131.875	221.875	320		234.375	138.75	169.375
CRO:Draga Bascanska-24051972-4190-microcellatus	Temnothorax microcellatus	worker	Croatia	Krk, Draga Bašćanska	45.02	14.72	364	W. Faber	24.05.1972	NHMW	613.75	228.125	557.5	515	215.625	459.375	387.5	171.875	180.625	168.75	168.75	263.125	750	131.25	218.75	325	200	231.25	140.625	168.75
CRO:Draga Bascanska-24051972-4190-microcellatus	Temnothorax microcellatus	worker	Croatia	Krk, Draga Bašćanska	45.02	14.72	364	W. Faber	24.05.1972	NHMW	600	228.125	568.75	520	218.75	463.125	396.875	181.25	198.75	193.75	175.625	276.25	740	133.125	216.875	318.75	218.125	243.75	138.75	175
CRO:Draga Bascanska-24051972-4190-microcellatus	Temnothorax microcellatus	worker	Croatia	Krk, Draga Bašćanska	45.02	14.72	364	W. Faber	24.05.1972	NHMW	612.5		565		213.75	443.75	390.625	174.375	188.75	183.125	163.75	270.625	748.75	134.375	243.75	317.5	209.375	240.625	142.5	167.5
CRO:Draga Bascanska-24051972-4190-microcellatus	Temnothorax microcellatus	worker	Croatia	Krk, Draga Bašćanska	45.02	14.72	364	W. Faber	24.05.1972	NHMW	612.5	225	575	518.75	217.5	446.25	396.875	176.25	193.75	182.5	168.125	266.875	752.5	137.5	243.75	328.125	212.5	240.625	143.75	175
CRO:Rovinj-081976-dvagrada197608-microcellatus	Temnothorax microcellatus	worker	Croatia	Dvagrada, B. Rovinj	45.08	13.64	9	A. Buschinger	08.1976	NHMW	618.75	225	550	513.75	212.5	437.5	375	181.25	186.875	171.875	163.125	243.75	725	135.625		331.25		237.5
ALB:Voskopojë-07072022-voskopoje07072022-ravouxi	Temnothorax ravouxi	worker	Albania	Korce, Voskopojë	40.644715	20.60356	1312	A. Lapeva-Gjonova	07.07.2022	ALGPC	686.25	243.75	610	550	237.5	457.5	431.25	216.875	201.25	183.75	186.25	268.125	846.25	146.875	250	384.375	194.375	291.25	149.375	187.5
BUL:Kamenitsa-27092002-Kamenitsa27092002-kraussei	Temnothorax kraussei	worker	Bulgaria	Struma Valley, 2km S from Kamenitsa vill.	41.650	23.167	240	M. Langourov	27-09.-02.11.2002	ALGPC	607.5	216.25	533.75	480	193.75	415.625	364.375	217.5	251.25	243.75	185.625	278.75	676.25	156.25	237.5	353.125	192.5	275	121.875	143.125
CRO:Krk-5-Krk-microcellatus	Temnothorax microcellatus	worker	Croatia	Krk	45.08	14.59	100			NHMW	606.25	217.5	563.75	516.25	212.5	454.375	388.75	181.875	186.875	171.25	156.875	256.25	735	124.375	225		205	248.75	142.5	166.25
CRO:Krk-5-Krk-microcellatus	Temnothorax microcellatus	worker	Croatia	Krk	45.08	14.59	100			NHMW	612.5	221.875	562.5	522.5	213.75	465.625	383.125	180	183.75	169.375	167.5	255	728.75	131.25	226.875	333.75	203.75	251.25	138.125	162.5
CRO:Krk-1972-AB#7210-microcellatus	Temnothorax microcellatus	worker	Croatia	Krk	45.08	14.59	100	W. Faber	1972	SMNG	618.75	227.5	568.75	533.75	215.625	455	400	194.375	205.625	193.75	174.375	281.25	756.25	138.75	240.625	343.125	214.375		136.875	167.5
CRO:Krk-1972-AB#7210-microcellatus	Temnothorax microcellatus	worker	Croatia	Krk	45.08	14.59	100	W. Faber	1972	SMNG	637.5	232.5	575	530	219.375	474.375	403.125	196.875	207.5	193.75	168.75	284.375	776.25	145	243.75	356.875	220	261.875	131.875	168.75
CRO:Krk-1972-AB#7210-microcellatus	Temnothorax microcellatus	worker	Croatia	Krk	45.08	14.59	100	W. Faber	1972	SMNG	638.75	231.25	581.25	537.5	215	467.5	403.125	195	200	186.25	175.625	265	752.5	141.25	245.625		217.5	250	128.125	170
CRO:Kanfanar-04081976-AB#7120-microcellatus	Temnothorax microcellatus	worker	Croatia	Kanfanar-2kmW, Dvigrad	45.127	13.812	140		04.08.1976	SMNG	620	238.125	550	513.75	210.625	443.75	386.25	179.375	190	180.625	165.625	237.5	737.5	137.5	237.5		210.625		120	163.125
CRO:Kanfanar-04081976-AB#7120-microcellatus	Temnothorax microcellatus	worker	Croatia	Kanfanar-2kmW, Dvigrad	45.127	13.812	140		04.08.1976	SMNG	628.75	227.5	557.5	526.25	212.5	439.375	400	181.25	186.25	178.125	164.375	246.875							131.25	168.75
CRO:Krk-1972-AB#7210-microcellatus	Temnothorax microcellatus	worker	Croatia	Krk	45.08	14.59	100	W. Faber	1972	SMNG	597.5	221.875	550	512.5	211.25	440.625	381.875	177.5	186.875	174.375	162.5	246.875	720	145.625	237.5	331.25	201.875	233.125	127.5	162.5
CRO:Krk-1972-AB#7210-microcellatus	Temnothorax microcellatus	worker	Croatia	Krk	45.08	14.59	100	W. Faber	1972	SMNG	605	225	547.5	510	206.25	444.375	375	175	178.75	164.375	168.75	254.375	711.25	126.25	223.125	333.125	203.75	233.125	129.375	156.25
CRO:Krk-1972-AB#7210-microcellatus	Temnothorax microcellatus	worker	Croatia	Krk	45.08	14.59	100	W. Faber	1972	SMNG	618.75	218.125	563.75	525	211.25	465.625	405.625	196.875	199.375	188.75	173.75	270	768.75	140.625	246.875	356.25	224.375	270.625	131.25	174.375
SWI:Tschierv-21061972-AB#4914-stumperi	Temnothorax stumperi	worker	Switzerland	Tschierv - 4km NW, Ofenpass	46.64	10.29	2200		21.06.1972	SMNG	587.5	199.375	578.75	528.75	186.875	401.25	415.625	184.375	200	186.875	156.25	243.75	721.25	131.25	218.75	349.375	188.125	263.75	138.75	174.375
SWI:Tschierv-21061972-AB#4914-stumperi	Temnothorax stumperi	worker	Switzerland	Tschierv - 4km NW, Ofenpass	46.64	10.29	2200		21.06.1972	SMNG	612.5	206.875	581.25	536.25	201.875	343.75	421.875	195	202.5	181.25	168.125	264.375	770	145.625	224.375	347.5	187.5	272.5	141.25	175
SWI:Tschierv-21061972-AB#4914-stumperi	Temnothorax stumperi	worker	Switzerland	Tschierv - 4km NW, Ofenpass	46.64	10.29	2200		21.06.1972	SMNG	605	212.5	578.75	535	196.25	434.375	429.375	193.75	198.125	172.5	165.625	256.25	740	146.875	221.25		181.25		133.75	183.125
SWI:Saas fee-27071966-AB#2474-stumperi	Temnothorax stumperi	worker	Switzerland	Saas-Fee (Wallis)	46.11	7.93	1800	A. Buschinger	28.07.1966	SMNG	598.75	209.375	565	528.75	204.375	435	413.75	190.625	197.5	171.25	168.75	260.625	752.5	140.625	217.5		188.75	271.875	130	180.625
SWI:St Luc-26081969-AB#3438-stumperi	Temnothorax stumperi	worker	Switzerland	Saint Luc (Wallis) - Gilon	46.22	7.59	1650	A. Buschinger	26.08.1969	SMNG	606.25	218.125	581.25	530	195.625	431.875	434.375	185	193.75	176.875	166.25	256.875	756.25	143.125	223.125		181.25	278.125	131.25	174.375
SWI:St Luc-26081969-AB#3438-stumperi	Temnothorax stumperi	worker	Switzerland	Saint Luc (Wallis) - Gilon	46.22	7.59	1650	A. Buschinger	26.08.1969	SMNG	612.5	215.625	586.25	537.5	196.25	433.125	435.625	181.25	181.875	156.25	170.625	260	762.5	148.125	231.25	350.625	175.625	281.25	130	168.75
SWI:St Luc-26081969-AB#3438-stumperi	Temnothorax stumperi	worker	Switzerland	Saint Luc (Wallis) - Gilon	46.22	7.59	1650	A. Buschinger	26.08.1969	SMNG	602.5	218.75	575	531.25	206.25	419.375	432.5	193.75	198.75	178.125	171.875	261.875	762.5	153.125	241.875	360.625		275	126.875	168.75
FRA:Banyuls sul Mer-30031981-AB#9646-kraussei	Temnothorax kraussei	worker	France	Banyuls sul Mer	42.483	3.126	29	A. Buschinger	30.03.1981	SMNG	633.75	227.5	567.5	508.75	205	459.375	371.25	203.125	233.75	226.25	168.125	258.75	706.25	162.5	211.25	331.25	159.375	278.75	130.625	169.375	118.75	136.875
FRA:Banyuls sul Mer-30031981-AB#9646-kraussei	Temnothorax kraussei	worker	France	Banyuls sul Mer	42.483	3.126	29	A. Buschinger	30.03.1981	SMNG	628.75	221.25	541.25	488.75	195.625	447.5	355	198.125	226.25	218.125	156.25	245	700	140.625	208.75		162.5	269.375	115.625	156.25
FRA:Banyuls sul Mer-30031981-AB#9646-kraussei	Temnothorax kraussei	worker	France	Banyuls sul Mer	42.483	3.126	29	A. Buschinger	30.03.1981	SMNG	621.25	225.625	550	493.75	193.75	433.125	355.625	192.5	222.5	212.5	156.25	243.75	687.5	144.375	212.5	317.5	151.875	258.75	111.875	150
FRA:Banyuls sul Mer-30031981-AB#9633-kraussei	Temnothorax kraussei	worker	France	Banyuls sul Mer	42.483	3.126	29	A. Buschinger	30.03.1981	SMNG	623.75	219.375	566.25	498.75	196.875	443.75	368.75	198.75	210.625	199.375	160.625	262.5	702.5	143.75	210		171.875	268.75	121.25	161.875	113.125	137.5
FRA:Banyuls sul Mer-30031981-AB#9633-kraussei	Temnothorax kraussei	worker	France	Banyuls sul Mer	42.483	3.126	29	A. Buschinger	30.03.1981	SMNG	615	212.5	551.25	486.25	193.75	448.75	368.125	204.375	221.875	216.25	158.125	243.75	706.25	134.375	205		168.75		123.75	159.375	123.75	145
FRA:Banyuls sul Mer-30031981-AB#9633-kraussei	Temnothorax kraussei	worker	France	Banyuls sul Mer	42.483	3.126	29	A. Buschinger	30.03.1981	SMNG	631.25	216.25	545	487.5	199.375	445.625	362.5	193.75	215	207.5	160	251.25	687.5	150	213.125		168.75	273.75	125	161.875	112.5	143.125
ITA:Gardola-11101980-AB#9457-kraussei	Temnothorax kraussei	worker	Italy	Tignale-1kmNW-Gardola	45.743	10.71	690	A. Buschinger	11.10.1980	SMNG	612.5	223.125	551.25	500	198.75	434.375	370.625	216.25	243.125	235	171.875	273.75	690	164.375			171.25		124.375	156.25
ITA:Gardola-11101980-AB#9457-kraussei	Temnothorax kraussei	worker	Italy	Tignale-1kmNW-Gardola	45.743	10.71	690	A. Buschinger	11.10.1980	SMNG	601.25	221.25	537.5	486.25	184.375	425	357.5	200.625	220.625	212.5	160	248.75	683.75	146.875	211.875		159.375		118.75	155
ITA:Gardola-11101980-AB#9457-kraussei	Temnothorax kraussei	worker	Italy	Tignale-1kmNW-Gardola	45.743	10.71	690	A. Buschinger	11.10.1980	SMNG	637.5	225	566.25	517.5	196.25	431.25	391.875	209.375	220	213.75	164.375	262.5		146.875					120	168.125
ITA:Gardola-11101980-AB#9461-kraussei	Temnothorax kraussei	worker	Italy	Tignale-1kmNW-Gardola	45.743	10.71	690	A. Buschinger	11.10.1980	SMNG	635	227.5	571.25	510	200	462.5	386.25	212.5	248.75	239.375	178.125	266.25		155.625					121.25	162.5
ITA:Gardola-11101980-AB#9461-kraussei	Temnothorax kraussei	worker	Italy	Tignale-1kmNW-Gardola	45.743	10.71	690	A. Buschinger	11.10.1980	SMNG	640	229.375	562.5	518.75	203.125	451.25	390.625	212.5	250	242.5	178.75	265.625	770	165	217.5		168.125	275	118.125	156.25
ITA:Gardola-11101980-AB#9461-kraussei	Temnothorax kraussei	worker	Italy	Tignale-1kmNW-Gardola	45.743	10.71	690	A. Buschinger	11.10.1980	SMNG	636.25	228.125	550	497.5	206.25	453.125	370	213.75	253.75	246.25	174.375	260	743.75	166.875			165	263.125	110	147.5
ITA:Aosta-29051975-AB#6047-kraussei	Temnothorax kraussei	worker	Italy	Aosta	45.735	7.313	580		29.05.1975	SMNG	625	218.75	550	493.75	192.5	440.625	359.375	182.5	209.375	198.75	165.625	268.75	715	156.875	203.125		162.5	268.125	123.125	161.875
ITA:Aosta-29051975-AB#6047-kraussei	Temnothorax kraussei	worker	Italy	Aosta	45.735	7.313	580		29.05.1975	SMNG	630	221.875	551.25	490	193.75	430.625	367.5	198.125	215	206.25	158.125	253.75	712.5	138.75	206.25	335	160.625	268.75	125	168.125
ITA:Aosta-29051975-AB#6047-kraussei	Temnothorax kraussei	worker	Italy	Aosta	45.735	7.313	580		29.05.1975	SMNG	620	219.375	528.75	475	191.25	421.875	356.25	184.375	215	205	160.625	251.25	687.5	140.625	206.25			256.25
FRA:Banyuls sul Mer-30031981-AB#9622-kraussei	Temnothorax kraussei	worker	France	Banyuls sul Mer	42.483	3.126	29	A. Buschinger	30.03.1981	SMNG	642.5	228.75	563.75	496.25	204.375	461.25	363.75	200.625	215.625	202.5	164.375	259.375	712.5	150.625	209.375		161.875	257.5	123.75	159.375	115.625	136.875
FRA:Banyuls sul Mer-30031981-AB#9622-kraussei	Temnothorax kraussei	worker	France	Banyuls sul Mer	42.483	3.126	29	A. Buschinger	30.03.1981	SMNG	637.5	225.625	555	491.25	205	445	365.625	209.375	246.25	236.25	176.875	280	725	171.25	213.75		173.125	278.125	125.625	155.625	112.5	146.875
FRA:Banyuls sul Mer-30031981-AB#9622-kraussei	Temnothorax kraussei	worker	France	Banyuls sul Mer	42.483	3.126	29	A. Buschinger	30.03.1981	SMNG	625	228.125	543.75	492.5	205	448.125	357.5	201.25	225	212.5	163.75	245.625	705	151.25	211.875	326.875	158.75	265	123.75	155.625
ITA:Biolo-14041987-AB#12986-kraussei	Temnothorax kraussei	worker	Italy	Biolo, Adda-Tal	46.171	9.625	623	A. Buschinger	14.04.1987	SMNG	643.75	229.375	565	508.75	204.375	440.625	381.875	211.25	221.25	217.5	192.5	271.25	725	139.375	225	349.375	171.25	285	125	158.75
FRA:Banyuls sul Mer-30031981-AB#9621-kraussei	Temnothorax kraussei	worker	France	Banyuls sul Mer	42.483	3.126	29	A. Buschinger	30.03.1981	SMNG	600	212.5	541.25	472.5	181.25	445	353.75	198.75	219.375	212.5	162.5	252.5	680	150	215.625	325	161.25	263.125	112.5	150
FRA:Banyuls sul Mer-30031981-AB#9621-kraussei	Temnothorax kraussei	worker	France	Banyuls sul Mer	42.483	3.126	29	A. Buschinger	30.03.1981	SMNG	610	220.625	542.5	480	190.625	455	354.375	205	232.5	220	158.125	249.375	675	143.75	211.875	320.625	157.5	266.25	120	156.25
FRA:Banyuls sul Mer-30031981-AB#9621-kraussei	Temnothorax kraussei	worker	France	Banyuls sul Mer	42.483	3.126	29	A. Buschinger	30.03.1981	SMNG	625	215.625	557.5	500	198.125	451.875	368.125	208.75	240.625	226.875	163.75	256.875	717.5	152.5			159.375		125	161.875
ITA:Triest-05041979-AB#8484-ravouxi	Temnothorax ravouxi	worker	Italy	Grotte di San Canzino;20 km E Triest	45.665	13.99	400	A. Buschinger	05.04.1979	SMNG	640	228.125	566.25	522.5	221.875	428.75	418.75	221.875	236.25	221.875	206.875	311.875	780	166.875	243.125	409.375	198.75	301.25	130.625	156.25
ITA:Triest-05041979-AB#8484-ravouxi	Temnothorax ravouxi	worker	Italy	Grotte di San Canzino;20 km E Triest	45.665	13.99	400	A. Buschinger	05.04.1979	SMNG	620	224.375	543.75	508.75	218.125	430	403.75	211.875	241.25	234.375	201.875	293.75	740	162.5	243.75	396.25	186.875	298.75	120	161.25
ITA:Triest-05041979-AB#8484-ravouxi	Temnothorax ravouxi	worker	Italy	Grotte di San Canzino;20 km E Triest	45.665	13.99	400	A. Buschinger	05.04.1979	SMNG	643.75	233.75	562.5	515	236.25	445	401.25	206.25	203.125	193.75	190	274.375	755	150	244.375		181.875	286.25	133.125	166.875
SWI:Vercorin-21071978-AB#8051-ravouxi	Temnothorax ravouxi	worker	Switzerland	Vercorin (Wallis)	46.26	7.54	1300	A. Buschinger	21.07.1978	SMNG	687.5	245	626.25	542.5	238.125	473.75	436.25	230	251.25	239.375	199.375	280.625	817.5	158.125			175	304.375	156.875	193.75
SWI:Vercorin-21071978-AB#8051-ravouxi	Temnothorax ravouxi	worker	Switzerland	Vercorin (Wallis)	46.26	7.54	1300	A. Buschinger	21.07.1978	SMNG	692.5	250	606.25	552.5	226.25	451.875	423.75	228.75	245.625	228.125	196.25	287.5	811.25	158.125	248.75	375	180.625	300.625	143.75	186.875
SWI:Vercorin-21071978-AB#8051-ravouxi	Temnothorax ravouxi	worker	Switzerland	Vercorin (Wallis)	46.26	7.54	1300	A. Buschinger	21.07.1978	SMNG	665	237.5	593.75	535	231.25	443.75	422.5	226.25	245.625	233.75	193.125	286.25	787.5	155.625	255	369.375	176.875	300	141.25	182.5
SWI:Vercorin-21071978-AB#8057-ravouxi	Temnothorax ravouxi	worker	Switzerland	Vercorin (Wallis)	46.26	7.54	1300	A. Buschinger	21.07.1978	SMNG	692.5	250	603.75	550	220.625	450.625	415	231.875	238.75	228.125	196.875	285.625	812.5	156.25	250		168.75		140	190.625
SWI:Vercorin-21071978-AB#8057-ravouxi	Temnothorax ravouxi	worker	Switzerland	Vercorin (Wallis)	46.26	7.54	1300	A. Buschinger	21.07.1978	SMNG	675	247.5	600	541.25	228.75	445	416.25	246.875	260	250	213.75	296.875	812.5	156.25	255	408.125	184.375	325	138.125	181.25
SWI:Vercorin-21071978-AB#8057-ravouxi	Temnothorax ravouxi	worker	Switzerland	Vercorin (Wallis)	46.26	7.54	1300	A. Buschinger	21.07.1978	SMNG	667.5	245.625	587.5	536.25	226.875	446.25	423.75	225	238.125	231.875		286.25		157.5			185.625		136.875	183.75
SWI:Vercorin-21071978-AB#8052-ravouxi	Temnothorax ravouxi	worker	Switzerland	Vercorin (Wallis)	46.26	7.54	1300	A. Buschinger	21.07.1978	SMNG	696.25	259.375	605	561.25	231.25	458.125	437.5	215.625	250	236.875	188.75	282.5	822.5	175.625	256.25		184.375	308.125	138.125	186.25
SWI:Vercorin-21071978-AB#8052-ravouxi	Temnothorax ravouxi	worker	Switzerland	Vercorin (Wallis)	46.26	7.54	1300	A. Buschinger	21.07.1978	SMNG	677.5	243.75	596.25	543.75	223.125	470	436.875	217.5	246.25	231.25	195	281.875		179.375			185.625		137.5	189.375
SWI:Vercorin-21071978-AB#8056-ravouxi	Temnothorax ravouxi	worker	Switzerland	Vercorin (Wallis)	46.26	7.54	1300	A. Buschinger	21.07.1978	SMNG							445	225	232.5	226.25	186.25	283.125	806.25	171.875	248.75	392.5	187.5	304.375
SWI:Vercorin-21071978-AB#8056-ravouxi	Temnothorax ravouxi	worker	Switzerland	Vercorin (Wallis)	46.26	7.54	1300	A. Buschinger	21.07.1978	SMNG	680	245	620	567.5	233.75	416.875	423.75	227.5	228.75	218.75	193.75	287.5	786.25	146.875	255	370	180	286.875	143.75	189.375
SWI:Vercorin-21071978-AB#8056-ravouxi	Temnothorax ravouxi	worker	Switzerland	Vercorin (Wallis)	46.26	7.54	1300	A. Buschinger	21.07.1978	SMNG	641.25	241.25	571.25	518.75	225	408.75	403.125	193.125	187.5	168.75	178.75	265.625	757.5	147.5	249.375	346.875	173.75	282.5	135.625	170
SK:Babalou-13091938-3338-ravouxi	Temnothorax ravouxi	worker	Slovakia	Babalou in Dolním Almáši	48.31	18.78	319	Babala	13.09.1938	NHMP	680	253.125	603.75	550	238.125	428.75	433.125	238.125	245	231.25	207.5	296.875	838.75	170	231.25	426.25	206.875	326.25	143.125	187.5
SPA:Nocito-29071980-AB#9715-ravouxi	Temnothorax ravouxi	worker	Spain	Nocito	42.321	-0.253	926	X. Espadaler	29.07.1980	SMNG	656.25	238.75	572.5	521.25	218.125	445.625	415.625	203.125	215	206.25	181.875	275	790	135	227.5	375	180	288.125	127.5	186.875
GER:Gamburg-09111978-AB#8388-ravouxi	Temnothorax ravouxi	worker	Germany	Gamburg(Tauber)	49.694	9.601	165	A. Buschinger	09.11.1978	SMNG	673.75	250	597.5	550	223.75	457.5	437.5	237.5	251.25	246.25	215	306.25	825	168.75	237.5	416.875	224.375	331.25	135.625	162.5	92.5	106.25
GER:Gamburg-09111978-AB#8388-ravouxi	Temnothorax ravouxi	worker	Germany	Gamburg(Tauber)	49.694	9.601	165	A. Buschinger	09.11.1978	SMNG	665	243.75	603.75	551.25	234.375	443.75	434.375	221.875	237.5	230	187.5	281.25	822.5	181.25	233.75	381.25	206.25	296.875	137.5	165.625	94.375	106.875
GER:Gamburg-09111978-AB#8388-ravouxi	Temnothorax ravouxi	worker	Germany	Gamburg(Tauber)	49.694	9.601	165	A. Buschinger	09.11.1978	SMNG	685	253.75	627.5	565	237.5	466.875	455.625	248.125	256.875	243.75	212.5	301.875	881.25	170	240.625	408.125	213.75	330	133.125	181.25
SPA:Calp-23071981-AB#9751-kraussei	Temnothorax kraussei	worker	Spain	Calp-1,3kmSO, Canuta	38.643	0.457	38	A. Buschinger	23.07.1981	SMNG	607.5	206.875	545	487.5	195	436.25	375	234.375	252.5	239.375	194.375	288.125	762.5	159.375	231.25	375	177.5	306.25	126.25	156.875
SPA:Calp-23071981-AB#9751-kraussei	Temnothorax kraussei	worker	Spain	Calp-1,3kmSO, Canuta	38.643	0.457	38	A. Buschinger	23.07.1981	SMNG	630	212.5	556.25	506.25	199.375	450	380	217.5	239.375	228.75	171.875	263.75	752.5	158.125	234.375		181.25	290.625	128.125	158.125
SPA:Calp-23071981-AB#9751-kraussei	Temnothorax kraussei	worker	Spain	Calp-1,3kmSO, Canuta	38.643	0.457	38	A. Buschinger	23.07.1981	SMNG	590	206.25	531.25	473.75	185.625	426.25	355	199.375	222.5	211.25	175	253.125	697.5	156.25	208.125		169.375	262.5	124.375	151.25
ITA:Ossuccio-04041978-AB#7947-ravouxi	Temnothorax ravouxi	worker	Italy	Ossuccio-0.7kmN, SüSta.MadonadelSoccorso	45.974	9.178	390	A. Buschinger	04.04.1978	SMNG	652.5	238.75	580	543.75	228.125	436.25	414.375	234.375	238.75	235.625	185.625	288.75	817.5	160	235		176.25	268.125	126.875	184.375
ITA:Ossuccio-04041978-AB#7947-ravouxi	Temnothorax ravouxi	worker	Italy	Ossuccio-0.7kmN, SüSta.MadonadelSoccorso	45.974	9.178	390	A. Buschinger	04.04.1978	SMNG	637.5	230	566.25	516.25	217.5	425	401.25	205.625	222.5	216.875	176.25	271.875	753.75	161.25	239.375	367.5	175	274.375	123.75	158.125
ITA:Ossuccio-04041978-AB#7947-ravouxi	Temnothorax ravouxi	worker	Italy	Ossuccio-0.7kmN, SüSta.MadonadelSoccorso	45.974	9.178	390	A. Buschinger	04.04.1978	SMNG	660	244.375	577.5	537.5	221.875	426.875	420	221.25	225	217.5	181.875	276.25	807.5	156.25	233.75		173.75		125	173.75
FRA:Nyons-02041981-AB#9687-ravouxi	Temnothorax ravouxi	worker	France	Nyons	44.361	5.14	280	A. Buschinger	02.04.1981	SMNG	700	256.25	603.75	572.5	243.75	466.25	473.125	263.75	275	262.5	218.75	328.125	875	187.5	287.5	438.75	200.625	328.125	143.75	193.75	81.25	106.25
FRA:Nyons-02041981-AB#9687-ravouxi	Temnothorax ravouxi	worker	France	Nyons	44.361	5.14	280	A. Buschinger	02.04.1981	SMNG	640	240.625	551.25	512.5	228.125	421.25	404.375	215	216.875	203.125	182.5	274.375	767.5	156.25	240.625	374.375	180.625	281.25	131.25	168.75
FRA:Nyons-02041981-AB#9687-ravouxi	Temnothorax ravouxi	worker	France	Nyons	44.361	5.14	280	A. Buschinger	02.04.1981	SMNG	673.75	251.25	568.75	538.75	220	443.75	417.5	232.5	237.5	225	195	288.75	800	169.375	245		193.75		129.375	177.5
SPA:Calp-23071981-AB#9752-kraussei	Temnothorax kraussei	worker	Spain	Calp-1,3kmSO, Canuta	38.643	0.457	38	A. Buschinger	23.07.1981	SMNG	647.5	237.5	587.5	522.5	215.625	462.5	409.375	236.25	256.25	243.125	185.625	288.75	775	163.125	234.375		191.25		131.875	162.5
SPA:Calp-23071981-AB#9752-kraussei	Temnothorax kraussei	worker	Spain	Calp-1,3kmSO, Canuta	38.643	0.457	38	A. Buschinger	23.07.1981	SMNG	637.5	234.375	567.5	511.25	208.75	451.875	381.875	221.875	243.75	231.875	178.75	285.625	755	181.25	206.25		183.125	301.25	123.75	157.5
SPA:Calp-23071981-AB#9752-kraussei	Temnothorax kraussei	worker	Spain	Calp-1,3kmSO, Canuta	38.643	0.457	38	A. Buschinger	23.07.1981	SMNG	617.5	217.5	551.25	500	201.25	442.5	370	217.5	237.5	226.25	180.625	280.625	706.25	160.625	206.875	353.125	175	290.625	123.75	145.625
SWI:Vercorin-16071970-AB#3722-ravouxi	Temnothorax ravouxi	worker	Switzerland	Vercorin (Wallis)	46.26	7.54	1300	A. Buschinger	16.07.1970	SMNG	662.5	244.375	600	548.75	223.125	453.75	440.625	240.625	277.5	262.5	218.75	312.5	825	178.75	238.75	418.75	217.5	324.375	125	173.75	81.25	108.125
SWI:Vercorin-16071970-AB#3722-ravouxi	Temnothorax ravouxi	worker	Switzerland	Vercorin (Wallis)	46.26	7.54	1300	A. Buschinger	16.07.1970	SMNG	642.5	228.125	586.25	531.25	228.125	436.25	415.625	229.375	225	206.875	196.875	274.375	776.25	143.75	220.625	371.875	193.125	294.375	130	175.625
GER:Wernfeld-18111962-AB#151-ravouxi	Temnothorax ravouxi	worker	Germany	Wernfeld	50.03	9.73	170	A. Buschinger	18.11.1962	SMNG	687.5	251.875	597.5	550	218.75	468.75	423.75	218.125	228.75	222.5	180.625	281.25	777.5	166.25	242.5	395	197.5	312.5	113.75	156.25	87.5	107.5
GER:Wernfeld-18111962-AB#151-ravouxi	Temnothorax ravouxi	worker	Germany	Wernfeld	50.03	9.73	170	A. Buschinger	18.11.1962	SMNG	693.75	255	623.75	561.25	236.875	462.5	430.625	252.5	287.5	266.875	215	311.25	806.25	193.75	248.125	431.25	221.25	342.5	155.625	193.75
GER:Wernfeld-18111962-AB#151-ravouxi	Temnothorax ravouxi	worker	Germany	Wernfeld	50.03	9.73	170	A. Buschinger	18.11.1962	SMNG	703.75	256.875	601.25	561.25	237.5	469.375	442.5	236.25	257.5	245	201.875	296.25	825	191.25	253.125	398.75	200	321.875	142.5	196.25
GER:Wernfeld-21111962-AB#185-ravouxi	Temnothorax ravouxi	worker	Germany	Wernfeld	50.03	9.73	170	A. Buschinger	21.11.1962	SMNG	692.5	261.25	600	546.25	231.875	424.375	432.5	245	275.625	267.5	215.625	296.875	782.5	181.25	232.5	382.5	187.5	318.75	131.25	165.625	80	103.125
GER:Wernfeld-21111962-AB#185-ravouxi	Temnothorax ravouxi	worker	Germany	Wernfeld	50.03	9.73	170	A. Buschinger	21.11.1962	SMNG	680	253.125	605	547.5	221.875	450	428.125	251.25	274.375	265.625	225	293.75	797.5	188.75	255		205.625	312.5	143.75	181.25
GER:Wernfeld-21111962-AB#185-ravouxi	Temnothorax ravouxi	worker	Germany	Wernfeld	50.03	9.73	170	A. Buschinger	21.11.1962	SMNG	693.75	263.75	631.25	567.5	224.375	480	437.5	242.5	275	261.875	207.5	308.75	811.25	198.75	238.75	407.5	195.625	320	138.75	175.625
GER:Lindelbach-11031965-AB#1139-ravouxi	Temnothorax ravouxi	worker	Germany	Lindelbach	49.73	10.03	270	A. Buschinger	11.03.1965	SMNG	662.5	248.75	592.5	537.5	227.5	437.5	426.25	235.625	232.5	214.375	201.25	298.75	802.5	165.625	243.75	370.625	195.625	302.5	130	168.75	93.75	103.125
GER:Lindelbach-11031965-AB#1139-ravouxi	Temnothorax ravouxi	worker	Germany	Lindelbach	49.73	10.03	270	A. Buschinger	11.03.1965	SMNG	650	243.75	575	537.5	226.25	423.75	433.75	240	249.375	236.25	200	292.5	813.75	171.875	245		193.75	313.75	136.875	176.25
GER:Lindelbach-11031965-AB#1139-ravouxi	Temnothorax ravouxi	worker	Germany	Lindelbach	49.73	10.03	270	A. Buschinger	11.03.1965	SMNG	658.75	250	590	548.75	242.5	424.375	450	251.25	263.125	252.5	216.875	309.375	822.5	185.625	251.25	411.25	202.5	325	136.25	175
GER:Randersacker-12031965-AB#1141-ravouxi	Temnothorax ravouxi	worker	Germany	Randersacker - 1km N	49.77	9.99	270	A. Buschinger	12.03.1965	SMNG	630	232.5	565	525	224.375	435.625	405.625	200	218.125	206.25	176.25	256.25	747.5	157.5	221.25		178.125	280	125	167.5
GER:Randersacker-12031965-AB#1141-ravouxi	Temnothorax ravouxi	worker	Germany	Randersacker - 1km N	49.77	9.99	270	A. Buschinger	12.03.1965	SMNG	615	230.625	556.25	506.25	206.875	418.125	378.75	187.5	219.375	209.375	173.125	263.75	706.25	152.5	217.5	337.5	183.75	273.75	123.75	166.875	96.875	111.875
GER:Randersacker-12031965-AB#1141-ravouxi	Temnothorax ravouxi	worker	Germany	Randersacker - 1km N	49.77	9.99	270	A. Buschinger	12.03.1965	SMNG	658.75	245	588.75	542.5	218.75	453.125	406.25	215	218.125	207.5	203.125	273.75	750	150	220.625		186.25	293.75	130.625	187.5
ITA:Villair-25051975-AB#5827-ravouxi	Temnothorax ravouxi	worker	Italy	Villair(Aostatal) - 1kmNW	45.73	7.09	700	A. Buschinger	25.05.1975	SMNG	618.75	230	537.5	490	202.5	406.25	386.25	201.25	208.125	198.125	190	263.75	702.5	143.75	221.875	356.25	176.25	275	123.125	151.875	75	97.5
ITA:Villair-25051975-AB#5827-ravouxi	Temnothorax ravouxi	worker	Italy	Villair(Aostatal) - 1kmNW	45.73	7.09	700	A. Buschinger	25.05.1975	SMNG	660	237.5	575	530	225	437.5	421.875	234.375	242.5	223.125	187.5	290.625	796.25	160	250	386.875	186.875	303.125	137.5	162.5
ITA:Villair-25051975-AB#5827-ravouxi	Temnothorax ravouxi	worker	Italy	Villair(Aostatal) - 1kmNW	45.73	7.09	700	A. Buschinger	25.05.1975	SMNG	658.75	237.5	593.75	543.75	220	442.5	437.5	253.125	265	250	218.125	301.875	802.5	168.125	238.125		193.75	318.75	131.25	165.625
FRA:Nyons-02041981-AB#9698-kraussei	Temnothorax kraussei	worker	France	Nyons	44.361	5.14	280	A. Buschinger	02.04.1981	SMNG	631.25	221.875	558.75	506.25	205	456.875	365	206.25	231.875	221.875	182.5	268.75		156.25			165		125	153.75
FRA:Nyons-02041981-AB#9698-kraussei	Temnothorax kraussei	worker	France	Nyons	44.361	5.14	280	A. Buschinger	02.04.1981	SMNG	657.5	241.25	571.25	510	206.875	462.5	363.75	211.875	232.5	218.125	181.25	265		156.875		337.5	158.125	280.625	127.5	168.75
FRA:Nyons-02041981-AB#9698-kraussei	Temnothorax kraussei	worker	France	Nyons	44.361	5.14	280	A. Buschinger	02.04.1981	SMNG	612.5	221.875	543.75	488.75	200	437.5	353.125	207.5	225	215.625	162.5	256.875	675	150	205	330.625	161.25	271.875	123.75	149.375
FRA:Saint Andre-12091979-AB#8974-ravouxi	Temnothorax ravouxi	worker	France	Saint André-4kmW, Modane	45.201	6.621	1235	A. Buschinger	12.09.1979	SMNG	675	238.125	617.5	563.75	227.5	467.5	446.25	237.5	264.375	255	196.875	305	845	181.25	261.25	406.25	206.875	313.75	141.875	196.875	101.25	113.75
FRA:Saint Andre-12091979-AB#8974-ravouxi	Temnothorax ravouxi	worker	France	Saint André-4kmW, Modane	45.201	6.621	1235	A. Buschinger	12.09.1979	SMNG	667.5	231.25	611.25	558.75	229.375	481.25	443.75	239.375	275.625	268.125	201.25	300	837.5	165	252.5	391.25	196.875	305.625	140.625	177.5
FRA:Saint Andre-12091979-AB#8974-ravouxi	Temnothorax ravouxi	worker	France	Saint André-4kmW, Modane	45.201	6.621	1235	A. Buschinger	12.09.1979	SMNG	685	237.5	606.25	556.25	235.625	470.625	462.5	252.5	285.625	275	216.25	315.625	861.25	175	256.25	418.75	218.75		138.75	197.5
FRA:Col de Vergio-27031982-AB#10464-ravouxi	Temnothorax ravouxi	worker	France	Col de Vergio-7,4kmNO, Evisa	42.29	8.878	1477	A. Buschinger	27.03.1982	SMNG	635	231.25	562.5	526.25	213.75	446.875	395	224.375	221.875	205	195	274.375	766.25	155.625	231.25		201.25	305.625	125	165
FRA:Col de Vergio-27031982-AB#10464-ravouxi	Temnothorax ravouxi	worker	France	Col de Vergio-7,4kmNO, Evisa	42.29	8.878	1477	A. Buschinger	27.03.1982	SMNG	631.25	230	572.5	537.5	218.75	430.625	398.125	220	216.875	200	195.625	278.125	775	134.375	218.125	375	168.75	301.875	123.75	165.625
FRA:Col de Vergio-27031982-AB#10464-ravouxi	Temnothorax ravouxi	worker	France	Col de Vergio-7,4kmNO, Evisa	42.29	8.878	1477	A. Buschinger	27.03.1982	SMNG	641.25	231.25	577.5	537.5	218.125	420.625	410	230.625	232.5	224.375	196.25	296.875	775	153.125	236.25	396.875	193.75	305.625	126.875	168.75
FRA:Lorgues-09051983-AB#11265-ravouxi	Temnothorax ravouxi	worker	France	Lorgues-9,7kmSW, Draguignan	43.492	6.363	146	A. Buschinger	09.05.1983	SMNG	645	236.875	556.25	526.25	200	437.5	400	200	203.125	192.5	183.75	266.25	738.75	146.875	233.125	356.25	176.875	276.875	123.125	167.5	90	105
FRA:Lorgues-09051983-AB#11265-ravouxi	Temnothorax ravouxi	worker	France	Lorgues-9,7kmSW, Draguignan	43.492	6.363	146	A. Buschinger	09.05.1983	SMNG	677.5	242.5	587.5	552.5	217.5	451.25	428.125	226.25	236.25	225.625	181.875	281.25	800	150.625	248.125	368.75	181.25	293.125	144.375	187.5
FRA:Lorgues-09051983-AB#11265-ravouxi	Temnothorax ravouxi	worker	France	Lorgues-9,7kmSW, Draguignan	43.492	6.363	146	A. Buschinger	09.05.1983	SMNG	637.5	230.625	562.5	525	205.625	436.25	405	201.25	203.125	190	186.875	268.75	696.25	137.5	221.25	362.5	170	287.5	126.25	167.5
ITA:Rovere della Luna-15061974-AB#5433-ravouxi	Temnothorax ravouxi	worker	Italy	Rovere´della Luna (Südtirol)	46.25	11.17	260	A. Buschinger	15.06.1974	SMNG	652.5	238.75	585	537.5	218.75	439.375	413.75	225.625	233.125	219.375	193.75	281.875	792.5	142.5	218.125		171.875		141.875	180.625
ITA:Rovere della Luna-15061974-AB#5433-ravouxi	Temnothorax ravouxi	worker	Italy	Rovere´della Luna (Südtirol)	46.25	11.17	260	A. Buschinger	15.06.1974	SMNG	606.25	221.875	537.5	486.25	196.875	408.75	375	187.5	193.75	186.25	168.75	243.75	710	138.125	223.75	332.5	163.125	243.75	125	163.75
FRA:Agnarone-22031982-AB#10326-ravouxi	Temnothorax ravouxi	worker	France	Stausee Marghese-1,5kmNO, Agnarone	41.663	9.205	951	A. Buschinger	22.03.1982	SMNG	645	238.75	580	537.5	225	443.75	392.5	230	231.25	210.625	196.875	288.75	758.75	138.125	235	375	187.5	308.125	131.25	175.625	76.25	88.125
FRA:Agnarone-22031982-AB#10326-ravouxi	Temnothorax ravouxi	worker	France	Stausee Marghese-1,5kmNO, Agnarone	41.663	9.205	951	A. Buschinger	22.03.1982	SMNG	647.5	244.375	567.5	531.25	221.875	436.25	376.25	246.25	256.25	248.75	200	291.25	760	152.5	238.75	398.75		309.375	126.25	168.125
GER:Wertheim-15071983-AB#11556-ravouxi	Temnothorax ravouxi	worker	Germany	Wertheim	49.76	9.51	155	A. Buschinger	15.07.1983	SMNG	643.75	237.5	585	517.5	224.375	423.75	411.25	221.25	223.75	208.125	198.125	281.25	767.5	171.875	223.125	356.25	184.375	288.75	130	160.625	88.75	104.375
GER:Wertheim-15071983-AB#11556-ravouxi	Temnothorax ravouxi	worker	Germany	Wertheim	49.76	9.51	155	A. Buschinger	15.07.1983	SMNG	660	245	588.75	535	229.375	447.5	417.5	234.375	231.25	215.625	195.625	288.125	791.25	150	211.25	376.25	181.25	300	136.25	165
GER:Wertheim-15071983-AB#11556-ravouxi	Temnothorax ravouxi	worker	Germany	Wertheim	49.76	9.51	155	A. Buschinger	15.07.1983	SMNG	665	250	592.5	535	230	440	425	230	231.875	218.125	195.625	285	796.25	172.5	228.125	380.625	183.75	314.375	131.25	166.875
GER:Werbach-22031980-AB#9103-ravouxi	Temnothorax ravouxi	worker	Germany	Werbach-6,6kmW, Großrinderfeld	49.671	9.643	190	A. Buschinger	22.03.1980	SMNG	652.5	230.625	596.25	543.75	230.625	464.375	423.125	211.875	221.875	212.5	197.5	281.25	782.5	156.25	225.625	405	199.375	312.5	131.25	182.5
GER:Werbach-22031980-AB#9103-ravouxi	Temnothorax ravouxi	worker	Germany	Werbach-6,6kmW, Großrinderfeld	49.671	9.643	190	A. Buschinger	22.03.1980	SMNG	686.25	245	612.5	562.5	238.75	478.125	436.875	238.125	252.5	242.5	201.25	290	800	177.5	243.125	425.625	203.75	325.625	138.75	185.625
GER:Werbach-22031980-AB#9103-ravouxi	Temnothorax ravouxi	worker	Germany	Werbach-6,6kmW, Großrinderfeld	49.671	9.643	190	A. Buschinger	22.03.1980	SMNG	661.25	248.75	587.5	538.75	230	438.75	426.25	216.875	251.875	240.625	194.375	287.5	816.25	177.5	234.375	415	211.875	323.125	134.375	168.75
GER:Taubertal-08041985-AB#11972-ravouxi	Temnothorax ravouxi	worker	Germany	Taubertal	49.38	10.17	360	A. Buschinger	08.04.1985	SMNG	670	243.75	583.75	537.5	226.25	430	427.5	222.5	229.375	218.125	211.25	294.375	833.75	161.875	231.25	408.125	212.5	327.5	136.25	180	100	114.375
GER:Taubertal-08041985-AB#11972-ravouxi	Temnothorax ravouxi	worker	Germany	Taubertal	49.38	10.17	360	A. Buschinger	08.04.1985	SMNG	691.25	247.5	581.25	563.75	241.875	431.25	444.375	226.875	234.375	215	207.5	281.25	857.5	171.25	240	418.75	201.875	325	142.5	191.875
GER:Taubertal-08041985-AB#11972-ravouxi	Temnothorax ravouxi	worker	Germany	Taubertal	49.38	10.17	360	A. Buschinger	08.04.1985	SMNG	685	250	600	550	224.375	430	425.625	230	243.125	230.625	195.625	278.125	837.5	175	241.875	381.25	187.5	308.75	130.625	178.75
GER:Wertheim-05081982-AB#10723-ravouxi	Temnothorax ravouxi	worker	Germany	Wertheim-31,5kmO, Würzburg	49.757	9.595	194	A. Buschinger	05.08.1982	SMNG	640	240.625	562.5	515	212.5	412.5	392.5	203.75	215	206.875	188.125	265.625	747.5	162.5	215	354.375	180	281.25	131.25	162.5	68.75	96.875
GER:Wertheim-05081982-AB#10723-ravouxi	Temnothorax ravouxi	worker	Germany	Wertheim-31,5kmO, Würzburg	49.757	9.595	194	A. Buschinger	05.08.1982	SMNG	651.25	249.375	577.5	525	218.75	409.375	396.25	200.625	203.125	191.875	195	257.5	745	156.25	213.75	363.125	185.625	275	125	164.375
GER:Wertheim-05081982-AB#10723-ravouxi	Temnothorax ravouxi	worker	Germany	Wertheim-31,5kmO, Würzburg	49.757	9.595	194	A. Buschinger	05.08.1982	SMNG	668.75	261.25	580	531.25	220	431.25	411.875	211.25	230	220.625	198.75	266.25	783.75	168.75	220	381.25	188.125	289.375	133.75	168.75
AUT:Eisenstadt-091974-AB#5504-ravouxi	Temnothorax ravouxi	worker	Austria	Eisenstadt - 7km NE, Leithagebebirge	47.88	16.6	244	Winter	09.1974	SMNG	650	224.375	587.5	538.75	231.25	418.75	423.75	242.5	239.375	206.25	209.375	286.875	772.5	156.875	241.875	379.375			133.125	174.375
FRA:Lac de Fabreges-30081982-AB#11117-ravouxi	Temnothorax ravouxi	worker	France	Lac de Fabreges-1,9kmN, Pont de Champs	42.87	-0.391	1323	Péru	30.08.1982	SMNG	712.5	256.25	610	563.75	226.25	465.625	434.375	243.75	253.125	239.375	220.625	316.875	850	154.375	247.5	412.5	223.75	318.75	148.75	198.75	94.375	116.875
GER:Taubertal-12081980-AB#9399-ravouxi	Temnothorax ravouxi	worker	Germany	Taubertal-1,2kmW, Rothenburg	49.38	10.171	342	A. Buschinger	12.08.1980	SMNG	662.5	245.625	588.75	536.25	226.25	460	427.5	228.75	236.25	218.75	191.25	270	815	168.75	240	419.375	224.375	311.25	131.25	176.875
GER:Taubertal-12081980-AB#9399-ravouxi	Temnothorax ravouxi	worker	Germany	Taubertal-1,2kmW, Rothenburg	49.38	10.171	342	A. Buschinger	12.08.1980	SMNG	702.5	262.5	615	560	244.375	471.875	468.75	263.75	275	262.5	225.625	311.25	862.5	180.625	256.25	442.5	225	328.75	143.75	185.625
GER:Taubertal-12081980-AB#9399-ravouxi	Temnothorax ravouxi	worker	Germany	Taubertal-1,2kmW, Rothenburg	49.38	10.171	342	A. Buschinger	12.08.1980	SMNG	685	255	601.25	551.25	237.5	459.375	450	252.5	264.375	246.25	213.125	307.5	852.5	171.25	262.5	443.75	228.125	328.125	141.25	180.625
FRA:Taglio Rosso-23031982-AB#10348-ravouxi	Temnothorax ravouxi	worker	France	Brücke über den Cavo-2,5kmNW Taglio Rosso	41.732	9.295	186	A. Buschinger	23.03.1982	SMNG	652.5	243.75	586.25	541.25	218.75	431.875	390.625	223.125	230.625	224.375	190	279.375	752.5	137.5	227.5	362.5	183.75	311.875	126.875	175	73.75	103.125
FRA:Taglio Rosso-23031982-AB#10348-ravouxi	Temnothorax ravouxi	worker	France	Brücke über den Cavo-2,5kmNW Taglio Rosso	41.732	9.295	186	A. Buschinger	23.03.1982	SMNG	607.5	228.125	550	510	193.75	413.125	364.375	219.375	221.25	208.75	185.625	273.75	712.5	131.25	200			299.375	125	156.25
FRA:Taglio Rosso-23031982-AB#10348-ravouxi	Temnothorax ravouxi	worker	France	Brücke über den Cavo-2,5kmNW Taglio Rosso	41.732	9.295	186	A. Buschinger	23.03.1982	SMNG	651.25	243.125	618.75	563.75	225.625	450	406.25	250	256.25	238.75	205	311.875	793.75	138.75	237.5	407.5	203.125	335	134.375	186.875
SWI:Neubruck-19081981-AB#9829-ravouxi	Temnothorax ravouxi	worker	Switzerland	Neubrück-1,6kmN, Staiden	46.248	7.868	1043	A. Buschinger	19.08.1981	SMNG	675	243.125	616.25	575	233.75	451.875	446.875	231.875	241.25	227.5	188.75	291.25	825	165.625	244.375	384.375	187.5	301.25	174.375	187.5
SWI:Neubruck-19081981-AB#9829-ravouxi	Temnothorax ravouxi	worker	Switzerland	Neubrück-1,6kmN, Staiden	46.248	7.868	1043	A. Buschinger	19.08.1981	SMNG	670	255.625	608.75	556.25	236.875	425	416.25	206.875	215.625	206.25	171.25	275	793.75	156.25	221.25	350	162.5	287.5	135.625	180.625
SWI:Neubruck-19081981-AB#9829-ravouxi	Temnothorax ravouxi	worker	Switzerland	Neubrück-1,6kmN, Staiden	46.248	7.868	1043	A. Buschinger	19.08.1981	SMNG	683.75	256.25	562.5	585	243.75	452.5	455.625	240	262.5	250	197.5	298.125	831.25	161.25	249.375		186.875	311.25	141.875	180.625
SWI:Branson-21081981-AB#9873-ravouxi	Temnothorax ravouxi	worker	Switzerland	Branson-3,1kmSW, Fully	46.127	7.097	468	A. Buschinger	21.08.1981	SMNG	628.75	226.875	557.5	513.75	216.875	405	396.875	200	225	215.625	195	265.625	738.75	158.125	218.75	361.25	171.875	293.125	124.375	158.125
SWI:Branson-21081981-AB#9873-ravouxi	Temnothorax ravouxi	worker	Switzerland	Branson-3,1kmSW, Fully	46.127	7.097	468	A. Buschinger	21.08.1981	SMNG	667.5	241.25	612.5	560	237.5	456.25	431.25	225.625	263.125	251.875	196.25	293.75	810	156.25	243.75	399.375	192.5	308.75	136.875	175
FRA:Barjols-09051983-AB#11272-ravouxi	Temnothorax ravouxi	worker	France	Barjols-4,3kmS, Tavernes	43.555	6.047	511	A. Buschinger	09.05.1983	SMNG	668.75	245	580	538.75	231.25	457.5	411.25	214.375	218.75	210.625	193.75	276.25	802.5	155.625	245	381.25	185.625	296.25	131.25	175	81.875	96.25
FRA:Barjols-09051983-AB#11272-ravouxi	Temnothorax ravouxi	worker	France	Barjols-4,3kmS, Tavernes	43.555	6.047	511	A. Buschinger	09.05.1983	SMNG	662.5	245	593.75	550	225	462.5	413.125	220	232.5	223.75	200.625	280	786.25	156.25	225		193.125	309.375	131.875	179.375
GER:Bronnbach-01051980-AB#9171-ravouxi	Temnothorax ravouxi	worker	Germany	Bronnbach-1,9kmS, Wertheim	49.712	9.53	154	A. Buschinger	01.05.1980	SMNG	688.75	257.5	627.5	568.75	230	481.25	438.75	236.875	251.875	236.875	204.375	293.125	875	186.25	256.25	412.5	200	293.75	150	190.625	90	123.75
GER:Bronnbach-01051980-AB#9171-ravouxi	Temnothorax ravouxi	worker	Germany	Bronnbach-1,9kmS, Wertheim	49.712	9.53	154	A. Buschinger	01.05.1980	SMNG	687.5	253.75	622.5	561.25	226.25	462.5	431.25	225	251.875	237.5	200.625	287.5	846.25	185.625	245.625	391.875	201.25	311.25	149.375	188.75
GER:Bronnbach-01051980-AB#9171-ravouxi	Temnothorax ravouxi	worker	Germany	Bronnbach-1,9kmS, Wertheim	49.712	9.53	154	A. Buschinger	01.05.1980	SMNG	702.5	258.75	627.5	561.25	231.25	460.625	437.5	237.5	250	228.125	206.25	287.5	886.25	180.625	248.75	405	200	315	146.875	193.75
CRO:Suha Punta-02101983-AB#11680-microcellatus	Temnothorax microcellatus	worker	Croatia	Straße nach Suha Punta; Rab	44.77	14.72	15	A. Buschinger	02.10.1983	SMNG	603.75	225	542.5	507.5	207.5	430	376.875	182.5	190.625	184.375	168.125	252.5	697.5	130	231.25	329.375	168.75	246.875	118.75	156.25
CRO:Suha Punta-02101983-AB#11680-microcellatus	Temnothorax microcellatus	worker	Croatia	Straße nach Suha Punta; Rab	44.77	14.72	15	A. Buschinger	02.10.1983	SMNG	631.25	228.125	575	531.25	218.125	462.5	401.875	209.375	225	213.75	180.625	263.125	777.5	145.625	241.875	345.625	188.75	256.875	154.375	187.5
CRO:Baska-13101985-AB#12371-microcellatus	Temnothorax microcellatus	worker	Croatia	Baška; Quelle in Tal	45.03	14.68	230	A. Buschinger	13.10.1985	SMNG	632.5	235	576.25	530	225	465	405	198.125	206.875	193.75	181.875	262.5	737.5	133.125	236.25	337.5	178.125	263.125	143.75	180.625
CRO:Baska-13101985-AB#12371-microcellatus	Temnothorax microcellatus	worker	Croatia	Baška; Quelle in Tal	45.03	14.68	230	A. Buschinger	13.10.1985	SMNG	641.25	235	588.75	545	220	475	420	210	212.5	196.875	175	265.625	788.75	134.375	250	350	184.375	261.25	148.125	183.125
CRO:Baska-13101985-AB#12371-microcellatus	Temnothorax microcellatus	worker	Croatia	Baška; Quelle in Tal	45.03	14.68	230	A. Buschinger	13.10.1985	SMNG	656.25	239.375	595	556.25	214.375	471.875	412.5	205.625	208.75	196.875	186.25	275	781.25	134.375	246.875	361.875	187.5	265.625	146.875	181.25
CRO:Dvigrad-23081987-AB#13495-microcellatus	Temnothorax microcellatus	worker	Croatia	Dvigrad	45.12	13.81	138	A. Buschinger	23.08.1987	SMNG	638.75	230	585	537.5	206.25	475	397.5	174.375	193.75	183.75	164.375	263.75	743.75	132.5	221.875	345	183.75	245	143.75	170
CRO:Lim fjord-17081987-AB#13491-microcellatus	Temnothorax microcellatus	worker	Croatia	Lim fjord	45.13	13.63	46	A. Buschinger	17.08.1987	SMNG	608.75	228.125	550	516.25	201.25	444.375	373.75	178.125	193.75	182.5	153.125	234.375	723.75	137.5	226.25	319.375	169.375	231.25	135.625	161.25
CRO:Kanfanar-24081987-AB#13503-microcellatus	Temnothorax microcellatus	worker	Croatia	Kanfanar	45.12	13.83	285	A. Buschinger	24.08.1987	SMNG	646.25	225	612.5	565	230	506.25	443.75	232.5	231.875	216.875	197.5	286.25	786.25	137.5	259.375	379.375	206.25	275	161.875	193.75
CRO:Kanfanar-24081987-AB#13503-microcellatus	Temnothorax microcellatus	worker	Croatia	Kanfanar	45.12	13.83	285	A. Buschinger	24.08.1987	SMNG	627.5	231.25	575	535	225	476.875	402.5	194.375	201.25	191.25	181.25	258.75	767.5	132.5	231.25	351.875	186.875	250	135.625	175.625
CRO:Kanfanar-24081987-AB#13503-microcellatus	Temnothorax microcellatus	worker	Croatia	Kanfanar	45.12	13.83	285	A. Buschinger	24.08.1987	SMNG	681.25	251.25	626.25	578.75	232.5	511.25	440	215	221.875	209.375	201.25	287.5	850	137.5	256.25	393.75	208.75	291.875	162.5	193.75
MOR:Azrou-14051987-AB#13122-algerianus	Temnothorax algerianus	worker	Morocco	ca. 5km östl. Azrou, Eichen-Zedern-Wald	33.465	-5.17	1600	A. Buschinger	14.05.1987	SMNG	656.25	241.875	580	535	214.375	456.25	418.75	231.25	231.25	215	191.25	270	766.25	135.625	236.25	362.5	162.5	308.75	137.5	168.75	99.375	125
MOR:Azrou-14051987-AB#13122-algerianus	Temnothorax algerianus	worker	Morocco	ca. 5km östl. Azrou, Eichen-Zedern-Wald	33.465	-5.17	1600	A. Buschinger	14.05.1987	SMNG	636.25	237.5	572.5	512.5	214.375	446.875	443.75	245	251.25	237.5	210.625	300	718.75	143.75	211.875	341.875	162.5	281.875	137.5	168.125	93.75	118.75
MOR:Azrou-14051987-AB#13122-algerianus	Temnothorax algerianus	worker	Morocco	ca. 5km östl. Azrou, Eichen-Zedern-Wald	33.465	-5.17	1600	A. Buschinger	14.05.1987	SMNG	652.5	243.125	593.75	537.5	225	461.25	403.125	225	234.375	226.25	182.5	264.375	762.5	141.875	225	359.375	171.25	290.625	130	166.25
ALG:Yakouren-12041986-AB#12605-algerianus	Temnothorax algerianus	worker	Algeria	Yakouren	36.73	4.44	760	A. Buschinger	12.04.1986	SMNG	598.75	226.25	523.75	475	193.75	401.875	357.5	200	205.625	190	181.25	243.125	657.5	131.25	186.25	323.75	146.875	265.625	115.625	143.75
ALG:Yakouren-12041986-AB#12605-algerianus	Temnothorax algerianus	worker	Algeria	Yakouren	36.73	4.44	760	A. Buschinger	12.04.1986	SMNG	587.5	229.375	516.25	481.25	186.875	395	366.875	206.25	213.125	204.375	180.625	243.75	662.5	137.5	190.625	326.875	153.125	262.5	111.25	143.125	81.25	109.375
ALG:Yakouren-12041986-AB#12605-algerianus	Temnothorax algerianus	worker	Algeria	Yakouren	36.73	4.44	760	A. Buschinger	12.04.1986	SMNG	587.5	232.5	507.5	471.25	178.125	392.5	353.125	193.75	196.25	187.5	176.25	231.25	657.5	119.375	187.5	300	150	258.125	118.125	145.625	81.25	117.5
MOR:Bab Besen-20051987-AB#13157-algerianus	Temnothorax algerianus	worker	Morocco	Bab Besen, Rif	35.00	-4.75	1000	A. Buschinger	20.05.1987	SMNG	667.5	249.375	590	543.75	230.625	481.25	430.625	228.125	243.75	231.875	181.25	275	776.25	159.375	234.375	362.5	168.75	302.5	142.5	176.25	94.375	98.75
MOR:Bab Besen-20051987-AB#13157-algerianus	Temnothorax algerianus	worker	Morocco	Bab Besen, Rif	35.00	-4.75	1000	A. Buschinger	20.05.1987	SMNG	666.25	234.375	611.25	551.25	236.25	471.875	421.875	232.5	232.5	220	185.625	277.5	802.5	140	233.125	381.25	168.75	301.875	144.375	190	93.75	121.875
MOR:Bab Besen-20051987-AB#13157-algerianus	Temnothorax algerianus	worker	Morocco	Bab Besen, Rif	35.00	-4.75	1000	A. Buschinger	20.05.1987	SMNG	656.25	235	591.25	543.75	231.25	443.75	434.375	218.125	220	206.875	180	276.25	771.25	149.375	228.125	362.5	158.75	305	135.625	171.25
MOR:Cedre Gaurand-15051987-AB#13125-algerianus	Temnothorax algerianus	worker	Morocco	Cèdre Gaurand	33.42	-5.15	1800	A. Buschinger	15.05.1987	SMNG	618.75	226.875	541.25	500	210.625	430.625	375	198.75	200.625	187.5	162.5	231.25	723.75	125	218.125	331.25	150	269.375	134.375	163.125	80	103.125
MOR:Cedre Gaurand-15051987-AB#13125-algerianus	Temnothorax algerianus	worker	Morocco	Cèdre Gaurand	33.42	-5.15	1800	A. Buschinger	15.05.1987	SMNG	603.75	240	521.25	486.25	212.5	431.25	373.75	203.75	200.625	193.125	168.75	231.25	705	112.5	200	324.375	151.875	273.75	120	150	75.625	106.25
MOR:Cedre Gaurand-15051987-AB#13125-algerianus	Temnothorax algerianus	worker	Morocco	Cèdre Gaurand	33.42	-5.15	1800	A. Buschinger	15.05.1987	SMNG	631.25	237.5	545	500	206.875	433.125	387.5	204.375	201.25	192.5	162.5	231.25	717.5	120.625	211.875	343.125	156.25	279.375	122.5	150
MOR:Tizi n Ifar-13051987-AB#13105-algerianus	Temnothorax algerianus	worker	Morocco	2km östl. Tizi n Ifar	32.51	-5.8	1800	A. Buschinger	13.05.1987	SMNG	623.75	237.5	542.5	500	207.5	430	370.625	200	200	187.5	165	245	711.25	123.75	212.5	332.5	153.125	270	121.25	155.625	100	123.125
MOR:Tizi n Ifar-13051987-AB#13105-algerianus	Temnothorax algerianus	worker	Morocco	2km östl. Tizi n Ifar	32.51	-5.8	1800	A. Buschinger	13.05.1987	SMNG	625	235.625	570	523.75	218.75	440.625	394.375	206.25	210	204.375	181.875	257.5	717.5	125	215	341.875	162.5	281.25	125	155	88.75	110.625
MOR:Tizi n Ifar-13051987-AB#13105-algerianus	Temnothorax algerianus	worker	Morocco	2km östl. Tizi n Ifar	32.51	-5.8	1800	A. Buschinger	13.05.1987	SMNG	630	236.25	575	521.25	216.875	439.375	395	218.75	220	209.375	181.25	253.75	727.5	128.75	221.875	351.875	165.625	280.625	137.5	151.25
CRO:Baska-23091981-AB#9985-microcellatus	Temnothorax microcellatus	worker	Croatia	Baska-1,9kmO, Batomalj	44.97	14.755	62	A. Buschinger	23.09.1981	SMNG	631.25	231.25	568.75	522.5	220	448.75	402.5	190.625	196.875	181.25	175	271.875	750	113.75	229.375	320.625	166.875	255	131.875	168.75
CRO:Baska-23091981-AB#9985-microcellatus	Temnothorax microcellatus	worker	Croatia	Baska-1,9kmO, Batomalj	44.97	14.755	62	A. Buschinger	23.09.1981	SMNG	606.25	223.75	558.75	516.25	215	450.625	388.125	181.25	196.25	186.875	171.25	261.25	717.5	133.75	226.875	337.5	182.5	250.625	133.125	162.5
CRO:Baska-23091981-AB#9985-microcellatus	Temnothorax microcellatus	worker	Croatia	Baska-1,9kmO, Batomalj	44.97	14.755	62	A. Buschinger	23.09.1981	SMNG	616.25	223.75	558.75	518.75	211.25	448.75	390	184.375	185.625	173.125	171.875	243.75	732.5	121.875	231.25	331.875	176.875	238.75	136.875	168.75
ITA:Conna-03051983-AB#11130-kraussei	Temnothorax kraussei	worker	Italy	Straße nach Conna-4,5kmSW, Alassio	43.988	8.14	311	A. Buschinger	03.05.1983	SMNG	662.5	228.75	576.25	513.75	217.5	450	381.25	211.25	225	213.75	175	256.25	737.5	156.875	203.125	345.625	170	280	131.875	176.25	115	143.75
ITA:Conna-03051983-AB#11130-kraussei	Temnothorax kraussei	worker	Italy	Straße nach Conna-4,5kmSW, Alassio	43.988	8.14	311	A. Buschinger	03.05.1983	SMNG	650	228.125	576.25	506.25	208.75	444.375	381.25	209.375	220.625	211.25	175	268.75	735	145.625	210.625	350	180	281.25	127.5	156.25
ITA:Conna-03051983-AB#11130-kraussei	Temnothorax kraussei	worker	Italy	Straße nach Conna-4,5kmSW, Alassio	43.988	8.14	311	A. Buschinger	03.05.1983	SMNG	652.5	231.25	582.5	525	210.625	459.375	383.125	206.875	220	211.875	173.75	261.875	750	140	213.75	354.375	171.25	287.5	136.875	160.625
ITA:Conna-03051983-AB#11131-kraussei	Temnothorax kraussei	worker	Italy	Straße nach Conna-4,5kmSW, Alassio	43.988	8.14	311	A. Buschinger	03.05.1983	SMNG	657.5	235.625	575	520	201.25	440.625	396.25	223.75	237.5	226.25	181.25	262.5	762.5	143.75	214.375	346.875	168.75	283.125	137.5	165.625
SWI:Simplon-16081981-AB#9790-stumperi	Temnothorax stumperi	worker	Switzerland	Simplon-6,7kmW, Zwischbergen	46.195	8.057	1440	A. Buschinger	16.08.1981	SMNG	635	212.5	601.25	547.5	193.75	432.5	436.875	200	208.125	193.125	168.75	275	762.5	162.5	226.875	356.25	181.25	294.375	137.5	179.375
SWI:Simplon-16081981-AB#9790-stumperi	Temnothorax stumperi	worker	Switzerland	Simplon-6,7kmW, Zwischbergen	46.195	8.057	1440	A. Buschinger	16.08.1981	SMNG	608.75	207.5	587.5	526.25	201.25	425	426.875	192.5	211.875	193.75	167.5	263.125	750	150.625	232.5	355	179.375	285.625	126.25	168.75
SWI:Simplon-16081981-AB#9790-stumperi	Temnothorax stumperi	worker	Switzerland	Simplon-6,7kmW, Zwischbergen	46.195	8.057	1440	A. Buschinger	16.08.1981	SMNG	612.5	214.375	588.75	538.75	190	427.5	424.375	181.25	193.75	176.25	173.125	280	763.75	136.25	225	343.75	162.5	286.875	125.625	166.875
ITA:Rogliano-10101982-AB#11018-kraussei	Temnothorax kraussei	worker	Italy	2kmS Rogliano-1kmNO, Balzata	39.154	16.382	806	A. Buschinger	10.10.1982	SMNG	637.5	230.625	556.25	493.75	188.75	448.75	366.25	201.25	206.25	194.375	162.5	243.125	707.5	130.625	206.875	312.5	156.25	271.875	124.375	148.75	124.375	143.125
ITA:Rogliano-10101982-AB#11018-kraussei	Temnothorax kraussei	worker	Italy	2kmS Rogliano-1kmNO, Balzata	39.154	16.382	806	A. Buschinger	10.10.1982	SMNG	650	234.375	576.25	512.5	201.25	454.375	375	200	207.5	200	162.5	243.75	710	131.25	206.25	331.25	168.75	275	125	156.875
ITA:Rogliano-10101982-AB#11016-kraussei	Temnothorax kraussei	worker	Italy	2kmS Rogliano-1kmNO, Balzata	39.154	16.382	806	A. Buschinger	10.10.1982	SMNG	635	220	557.5	493.75	198.75	434.375	359.375	198.75	211.25	200	155.625	243.75	713.75	156.25	205	314.375	166.875	263.125	125	155.625	108.125	141.875
ITA:Rogliano-10101982-AB#11016-kraussei	Temnothorax kraussei	worker	Italy	2kmS Rogliano-1kmNO, Balzata	39.154	16.382	806	A. Buschinger	10.10.1982	SMNG	636.25	225	555	493.75	201.25	437.5	362.5	203.75	222.5	217.5	160.625	248.125	687.5	156.25	208.75	322.5	164.375	268.75	125	153.125	106.25	136.875
ITA:Rogliano-10101982-AB#11016-kraussei	Temnothorax kraussei	worker	Italy	2kmS Rogliano-1kmNO, Balzata	39.154	16.382	806	A. Buschinger	10.10.1982	SMNG	671.25	231.25	600	537.5	219.375	468.75	402.5	232.5	251.25	243.75	175	268.75	792.5	168.75	231.25	361.25	176.875	281.875	130.625	156.875
ITA:Sambiase-03101982-AB#10903-kraussei	Temnothorax kraussei	worker	Italy	Sambiase-2,3kmW, Lamezia	38.966	16.269	280	A. Buschinger	03.10.1982	SMNG	635	224.375	562.5	502.5	195	429.375	374.375	188.75	195	187.5	168.75	253.75	723.75	125.625	218.125	350	186.25	275	123.75	156.25	106.25	137.5
ITA:Sambiase-03101982-AB#10903-kraussei	Temnothorax kraussei	worker	Italy	Sambiase-2,3kmW, Lamezia	38.966	16.269	280	A. Buschinger	03.10.1982	SMNG	605	212.5	518.75	475	178.125	415.625	345.625	192.5	206.875	200	158.75	230	650	126.25	193.75	318.75	165.625	258.125	110.625	134.375
CRO:Baska-13101985-AB#12374-microcellatus	Temnothorax microcellatus	worker	Croatia	Baška; Quelle in Tal	45.03	14.68	230	A. Buschinger	13.10.1985	SMNG	623.75	225	548.75	512.5		437.5	394.375	173.75	193.125	181.25	157.5	261.25	705	125	216.875	338.75		244.375	137.5	160.625
FRA:Col de Granon-13081984-AB#11840-stumperi	Temnothorax stumperi	worker	France	Col de Granon	44.96	6.61	2400	A. Buschinger	13.08.1984	SMNG	578.75	206.25	548.75	521.25	199.375	423.125	380.625	181.25	212.5	195	156.875	250.625	741.25	131.25	218.75	350	171.875	265.625	115	143.75
FRA:Col de Granon-13081984-AB#11840-stumperi	Temnothorax stumperi	worker	France	Col de Granon	44.96	6.61	2400	A. Buschinger	13.08.1984	SMNG	567.5	212.5	535	487.5	194.375	423.75	380	168.75	175.625	162.5	143.75	230.625	706.25	129.375	218.125	325	155	246.25	125	149.375
FRA:Col de Granon-13081984-AB#11840-stumperi	Temnothorax stumperi	worker	France	Col de Granon	44.96	6.61	2400	A. Buschinger	13.08.1984	SMNG	593.75	225	537.5	500	193.75	425	400	173.75	194.375	184.375	156.25	237.5	737.5	140.625	212.5	332.5	146.875	256.25	118.75	156.25
ALG:Col de Telmet-07041986-AB#12549-algerianus	Temnothorax algerianus	worker	Algeria	Col de Telmet	35.59	6.05	1600	A. Buschinger	07.04.1986	SMNG	643.75	236.25	577.5	528.75	210.625	456.25	401.25	211.25	230	215.625	168.75	256.875	747.5	142.5	211.25	342.5	165.625	268.125	130.625	162.5
ALG:Col de Telmet-07041986-AB#12549-algerianus	Temnothorax algerianus	worker	Algeria	Col de Telmet	35.59	6.05	1600	A. Buschinger	07.04.1986	SMNG	625	233.125	542.5	495	198.125	437.5	378.125	205.625	218.75	201.25	168.75	254.375	700	125	194.375	323.75	156.25	262.5	125.625	162.5	85.625	86.25
ALG:Col de Telmet-07041986-AB#12549-algerianus	Temnothorax algerianus	worker	Algeria	Col de Telmet	35.59	6.05	1600	A. Buschinger	07.04.1986	SMNG	655	232.5	578.75	535	210.625	470.625	396.25	219.375	232.5	221.25	176.875	258.75	762.5	150	231.25	355	168.75	275	135.625	165.625	80	100.625
SPA:Campello-30071981-AB#9779-kraussei	Temnothorax kraussei	worker	Spain	Campello	38.429	-0.398	29	A. Buschinger	30.07.1981	SMNG	650	231.25	575	525	208.75	470.625	383.125	220	233.125	218.75	198.75	268.75	737.5	166.25	221.875	350	173.75	287.5	130.625	162.5	114.375	134.375
SPA:Campello-30071981-AB#9779-kraussei	Temnothorax kraussei	worker	Spain	Campello	38.429	-0.398	29	A. Buschinger	30.07.1981	SMNG	665	245	577.5	515	209.375	471.875	401.875	233.75	249.375	233.75	184.375	275.625	762.5	156.25	220.625	368.75	193.75	298.75	125	162.5
SPA:Campello-30071981-AB#9779-kraussei	Temnothorax kraussei	worker	Spain	Campello	38.429	-0.398	29	A. Buschinger	30.07.1981	SMNG	650	241.25	580	522.5	206.25	461.875	370.625	215.625	236.875	220.625	168.75	254.375	750	163.125	208.125	337.5	159.375	275	125	158.75
ALG:Col de Telmet-07041986-AB#12543-algerianus	Temnothorax algerianus	worker	Algeria	Col de Telmet	35.59	6.05	1600	A. Buschinger	07.04.1986	SMNG	653.75	239.375	575	526.25	213.125	456.875	416.875	225	237.5	230	178.125	270	776.25	143.75	228.125	359.375	168.75	286.875	135	163.125
ALG:Col de Telmet-07041986-AB#12543-algerianus	Temnothorax algerianus	worker	Algeria	Col de Telmet	35.59	6.05	1600	A. Buschinger	07.04.1986	SMNG	640	231.875	570	521.25	209.375	462.5	395	208.75	231.25	221.875	175	258.75	750	146.875	209.375	338.125	159.375	270	135.625	161.25
ALG:Col de Telmet-07041986-AB#12543-algerianus	Temnothorax algerianus	worker	Algeria	Col de Telmet	35.59	6.05	1600	A. Buschinger	07.04.1986	SMNG	662.5	243.125	578.75	528.75	213.125	461.875	405.625	216.25	243.125	231.25	181.25	261.875	777.5	134.375	230.625	350	170.625	280	140.625	159.375
ALG:Col de Telmet-07041986-AB#12543-algerianus	Temnothorax algerianus	worker	Algeria	Col de Telmet	35.59	6.05	1600	A. Buschinger	07.04.1986	SMNG	627.5	230.625	562.5	506.25	207.5	456.25	400	217.5	234.375	225	181.25	268.75	737.5	136.25	218.125	337.5	158.125	280.625	125.625	157.5
ALG:Col de Telmet-07041986-AB#12543-algerianus	Temnothorax algerianus	worker	Algeria	Col de Telmet	35.59	6.05	1600	A. Buschinger	07.04.1986	SMNG	642.5	233.125	577.5	526.25	215	450	412.5	218.125	235.625	229.375	180	266.875	763.75	138.125	228.125	360	170.625	287.5	128.125	153.75
ALG:Col de Telmet-07041986-AB#12543-algerianus	Temnothorax algerianus	worker	Algeria	Col de Telmet	35.59	6.05	1600	A. Buschinger	07.04.1986	SMNG	600	221.25	542.5	493.75	195	423.125	375	200.625	213.125	205.625	168.75	238.75	690	123.75	199.375	325	151.875	258.75	124.375	150
MOR:Azrou-14051987-AB#13120-algerianus	Temnothorax algerianus	worker	Morocco	ca. 5km östl. Azrou, Eichen-Zedern-Wald	33.465	-5.17	1600	A. Buschinger	14.05.1987	SMNG	630	239.375	558.75	508.75	217.5	450	392.5	223.125	221.875	211.25	178.125	250	725	136.875	213.75	343.75	160.625	287.5	131.875	158.75	88.75	112.5
MOR:Azrou-14051987-AB#13120-algerianus	Temnothorax algerianus	worker	Morocco	ca. 5km östl. Azrou, Eichen-Zedern-Wald	33.465	-5.17	1600	A. Buschinger	14.05.1987	SMNG	652.5	238.75	586.25	537.5	225.625	467.5	415.625	225	227.5	215.625	189.375	273.125	775	141.875	218.75	352.5	163.75	301.25	137.5	170	106.25	125
MOR:Azrou-14051987-AB#13120-algerianus	Temnothorax algerianus	worker	Morocco	ca. 5km östl. Azrou, Eichen-Zedern-Wald	33.465	-5.17	1600	A. Buschinger	14.05.1987	SMNG	618.75	234.375	546.25	493.75	212.5	432.5	381.25	200	204.375	193.75	176.25	242.5	712.5	131.25	216.25	328.125	143.75	273.75	129.375	150.625
ALG:Col de Telmet-07041986-AB#12544-algerianus	Temnothorax algerianus	worker	Algeria	Col de Telmet	35.59	6.05	1600	A. Buschinger	07.04.1986	SMNG	642.5	234.375	573.75	527.5	206.25	443.75	400.625	217.5	227.5	216.875	175	249.375	765	140.625	210.625	353.125	175	274.375	131.875	156.25
ALG:Col de Telmet-07041986-AB#12544-algerianus	Temnothorax algerianus	worker	Algeria	Col de Telmet	35.59	6.05	1600	A. Buschinger	07.04.1986	SMNG	653.75	238.125	568.75	523.75	204.375	445.625	403.125	214.375	215.625	200	175	261.25	795	130	233.125	362.5	167.5	290	141.875	163.125
ALG:Col de Telmet-07041986-AB#12544-algerianus	Temnothorax algerianus	worker	Algeria	Col de Telmet	35.59	6.05	1600	A. Buschinger	07.04.1986	SMNG	653.75	237.5	578.75	532.5	208.75	451.875	401.25	218.125	218.75	206.25	174.375	260.625	763.75	143.75	218.75	350	168.75	284.375	138.125	165.625
ALG:Col de Telmet-07041986-AB#12544-algerianus	Temnothorax algerianus	worker	Algeria	Col de Telmet	35.59	6.05	1600	A. Buschinger	07.04.1986	SMNG	630	231.25	582.5	533.75	206.25	437.5	430.625	225	233.125	224.375	188.125	268.125	811.25	140.625	221.25	387.5	188.75	296.875	131.25	164.375
MOR:Dj Hebri-14051987-AB#13115-algerianus	Temnothorax algerianus	worker	Morocco	Dj. Hebri	33.36	-5.141	2000	A. Buschinger	14.05.1987	SMNG	625	238.75	550	502.5	210	442.5	373.75	203.75	208.125	198.125	162.5	231.25	706.25	136.875	205	337.5	145	288.125	131.25	162.5	93.125	104.375
MOR:Dj Hebri-14051987-AB#13115-algerianus	Temnothorax algerianus	worker	Morocco	Dj. Hebri	33.36	-5.141	2000	A. Buschinger	14.05.1987	SMNG	630	243.75	545	505	215.625	450.625	387.5	201.875	204.375	194.375	170	236.25	725	126.875	218.75	335	146.875	275	135.625	168.75
MOR:Dj Hebri-14051987-AB#13115-algerianus	Temnothorax algerianus	worker	Morocco	Dj. Hebri	33.36	-5.141	2000	A. Buschinger	14.05.1987	SMNG	623.75	239.375	553.75	506.25	212.5	443.75	380	200	206.25	196.875	161.25	231.25	737.5	134.375	210.625	335.625	146.25	268.75	131.875	167.5
MOR:Dj Hebri-14051987-AB#13117-algerianus	Temnothorax algerianus	worker	Morocco	Dj. Hebri	33.36	-5.141	2000	A. Buschinger	14.05.1987	SMNG	602.5	231.25	530	488.75	205.625	415.625	356.25	193.75	198.75	185	156.25	220.625	685	113.75	206.25	300.625	156.875	262.5	120.625	143.75	81.25	101.875
MOR:Dj Hebri-14051987-AB#13117-algerianus	Temnothorax algerianus	worker	Morocco	Dj. Hebri	33.36	-5.141	2000	A. Buschinger	14.05.1987	SMNG	635	231.25	577.5	525	226.875	451.25	411.25	209.375	213.75	201.25	176.875	262.5	772.5	134.375	206.25	351.25	163.125	292.5	142.5	171.25	88.75	113.75
MOR:Dj Hebri-14051987-AB#13117-algerianus	Temnothorax algerianus	worker	Morocco	Dj. Hebri	33.36	-5.141	2000	A. Buschinger	14.05.1987	SMNG	637.5	228.125	562.5	512.5	223.125	450.625	380	207.5	205.625	194.375	167.5	232.5	726.25	130	225	324.375	155.625	271.25	133.125	168.75	86.875	112.5
SPA:Biescas-06041984-AB#11789-ravouxi	Temnothorax ravouxi	worker	Spain	Biescas	42.62	-0.16	860	A. Buschinger	06.04.1984	SMNG	658.75	233.75	575	537.5	218.75	443.75	396.25	210.625	240.625	228.125	193.75	275	762.5	175	212.5	365.625	185.625	294.375	130	162.5	81.25	88.75
SPA:Biescas-06041984-AB#11789-ravouxi	Temnothorax ravouxi	worker	Spain	Biescas	42.62	-0.16	860	A. Buschinger	06.04.1984	SMNG	625	231.25	540	500	221.25	421.875	380	195.625	223.75	213.125	175	256.25	706.25	165	217.5	341.25	173.125	282.5	131.25	156.25
SPA:Biescas-06041984-AB#11789-ravouxi	Temnothorax ravouxi	worker	Spain	Biescas	42.62	-0.16	860	A. Buschinger	06.04.1984	SMNG	650	238.75	553.75	512.5	220	434.375	392.5	212.5	218.75	206.25	175	267.5	747.5	150	218.75	355	181.25	286.25	125	162.5
ALG:Yakouren-14041986-AB#12642-kraussei	Temnothorax kraussei	worker	Algeria	Yakouren, Straße Richtung Azeffoun (5 km)	36.89	4.41	5	A. Buschinger	14.04.1986	SMNG	661.25	231.25	575	515	212.5	465.625	372.5	210.625	236.875	223.75	168.75	270.625	716.25	161.875	205.625	356.25	176.25	301.25	128.125	162.5	112.5	128.125
ALG:Yakouren-14041986-AB#12642-kraussei	Temnothorax kraussei	worker	Algeria	Yakouren, Straße Richtung Azeffoun (5 km)	36.89	4.41	5	A. Buschinger	14.04.1986	SMNG	682.5	235	597.5	533.75	220.625	486.25	388.75	220	238.125	229.375	171.875	271.875	782.5	156.875	223.125	360.625	180	305	131.25	163.75
ALG:Yakouren-14041986-AB#12642-kraussei	Temnothorax kraussei	worker	Algeria	Yakouren, Straße Richtung Azeffoun (5 km)	36.89	4.41	5	A. Buschinger	14.04.1986	SMNG	678.75	235	601.25	538.75	213.125	487.5	395	220.625	248.75	238.75	181.25	280.625	781.25	159.375	221.875	376.875	193.75	306.25	136.25	164.375
CRO:Baska-23091981-AB#9980-kraussei	Temnothorax kraussei	worker	Croatia	Baska-1,9kmO, Batomalj	44.97	14.755	62	A. Buschinger	23.09.1981	SMNG	637.5	228.125	556.25	501.25	197.5	450	361.875	211.875	225	213.75	168.125	258.75	727.5	156.875	206.25	328.125	156.25	283.125	125	150
ITA:Tignale-08041987-AB#12757-kraussei	Temnothorax kraussei	worker	Italy	Gardasee, Tignale	45.742	10.709	660	A. Buschinger	08.04.1987	SMNG	696.25	240.625	603.75	543.75	209.375	479.375	400	223.125	248.75	237.5	175	275.625	795	168.75	229.375	368.75	190.625	295	127.5	162.5	126.875	137.5
ITA:Tignale-08041987-AB#12757-kraussei	Temnothorax kraussei	worker	Italy	Gardasee, Tignale	45.742	10.709	660	A. Buschinger	08.04.1987	SMNG	662.5	231.25	583.75	526.25	210	456.25	388.125	206.875	237.5	225	170	263.75	763.75	162.5	220	361.875	181.25	287.5	131.25	175
ITA:Bevera-04051983-AB#11161-kraussei	Temnothorax kraussei	worker	Italy	Bevera-4,4kmNW, Ventimiglia	43.825	7.602	378	A. Buschinger	04.05.1983	SMNG	637.5	235.625	551.25	488.75	199.375	455	358.125	202.5	215.625	209.375	168.75	256.25	712.5	143.75	200	325.625	162.5	263.125	126.25	151.25	126.25	131.25
ITA:Bevera-04051983-AB#11161-kraussei	Temnothorax kraussei	worker	Italy	Bevera-4,4kmNW, Ventimiglia	43.825	7.602	378	A. Buschinger	04.05.1983	SMNG	637.5	227.5	550	492.5	203.125	450	356.25	200	206.25	198.75	167.5	260	692.5	131.25	190.625	318.75	156.25	265.625	129.375	156.25	107.5	125
ITA:Bevera-04051983-AB#11161-kraussei	Temnothorax kraussei	worker	Italy	Bevera-4,4kmNW, Ventimiglia	43.825	7.602	378	A. Buschinger	04.05.1983	SMNG	633.75	227.5	553.75	490	198.75	449.375	362.5	205	218.75	211.25	168.75	260.625	712.5	150	196.875	337.5	166.25	281.25	126.875	153.75
FRA:Venaco-25031982-AB#10383-kraussei	Temnothorax kraussei	worker	France	N193-2kmSO, Venaco	42.222	9.182	445	A. Buschinger	25.03.1982	SMNG	611.25	206.25	531.25	468.75	187.5	434.375	379.375	241.875	250.625	246.25	241.25	337.5	738.75	157.5	237.5	393.75	187.5	318.75	125	156.25	106.25	138.75
GRE:Metsovo-08102022-TJ10811-microcellatus	Temnothorax microcellatus	worker	Greece	Metsovo	39.771653	21.172325	1383	T. Jégh	08.10.2022	SCPC	611.25	217.5	555	512.5	212.5	446.875	386.875	176.25	181.875	171.875	162.5	256.25	713.75	134.375	238.75	329.375	176.25	241.25	118.75	157.5
GRE:Metsovo-08102022-TJ10811-microcellatus	Temnothorax microcellatus	worker	Greece	Metsovo	39.771653	21.172325	1383	T. Jégh	08.10.2022	SCPC	615	215.625	553.75	512.5	211.25	444.375	376.875	184.375	194.375	184.375	156.875	253.75	716.25	145.625	233.125	329.375	175	243.75	131.25	168.75
GRE:Metsovo-08102022-TJ10811-microcellatus	Temnothorax microcellatus	worker	Greece	Metsovo	39.771653	21.172325	1383	T. Jégh	08.10.2022	SCPC	612.5	219.375	538.75	500	206.875	453.125	381.25	173.75	200	186.875	165.625	250	725	153.125	225	338.75	181.25	238.75	130.625	159.375
GRE:Metsovo-08102022-TJCX1-microcellatus	Temnothorax microcellatus	worker	Greece	Metsovo	39.771605	21.172320	1381	T. Jégh	08.10.2022	SCPC	585	218.75	525	490	195.625	418.75	369.375	158.75	176.875	165.625	150.625	254.375	668.75	131.875	216.875	320.625	164.375	231.25	123.75	156.25
GRE:Metsovo-08102022-TJCX1-microcellatus	Temnothorax microcellatus	worker	Greece	Metsovo	39.771605	21.172320	1381	T. Jégh	08.10.2022	SCPC	612.5	225.625	540	503.75	211.25	455.625	375	174.375	187.5	175	161.25	250	700	135.625	225	325	169.375	237.5	123.75	161.875
GRE:Metsovo-08102022-TJCX1-microcellatus	Temnothorax microcellatus	worker	Greece	Metsovo	39.771605	21.172320	1381	T. Jégh	08.10.2022	SCPC	606.25	225	540	501.25	206.25	444.375	372.5	173.75	190.625	178.125	156.25	238.75	718.75	137.5	229.375	330	173.125	230	133.125	158.125
GRE:Metsovo-07102022-TJ1062-microcellatus	Temnothorax microcellatus	worker	Greece	Metsovo	39.770294	21.172960	1349	T. Jégh	07.10.2022	SCPC	603.75				200	456.25	395.625	195	205.625	184.375	169.375	279.375	728.75	128.125	230.625	353.125	186.25	263.75
GRE:Metsovo-07102022-TJ1062-microcellatus	Temnothorax microcellatus	worker	Greece	Metsovo	39.770294	21.172960	1349	T. Jégh	07.10.2022	SCPC	631.25	232.5	581.25	537.5	225	471.875	405	190	200.625	178.75	178.125	262.5	765	138.75	243.75	362.5	198.125	256.25	131.25	174.375
GRE:Metsovo-07102022-TJ1062-microcellatus	Temnothorax microcellatus	worker	Greece	Metsovo	39.770294	21.172960	1349	T. Jégh	07.10.2022	SCPC	635	227.5	560	516.25	212.5	444.375	387.5	180	199.375	185.625	181.875	276.875	740	131.25	223.75	337.5	176.25	256.25	135.625	175
GRE:Metsovo-07102022-TJ1062-microcellatus	Temnothorax microcellatus	worker	Greece	Metsovo	39.770294	21.172960	1349	T. Jégh	07.10.2022	SCPC	618.75	230.625	562.5	518.75	206.875	450		173.75	181.25	165.625	181.25	262.5	718.75	135	220	330	164.375	248.75	138.125	162.5
TUR:Sandikli-08092003-08/2308c-microcellatus	Temnothorax microcellatus	worker	Turkey	Afyon, Sandıklı-Sorkun Town	38.432222	30.043056	1479	C. Karaman	08.09.2003	KKPC	651.25	240	595	551.25	231.25	476.25	418.125	195.625	205.625	196.25	187.5	261.875	810	139.375	250	365	195.625	270.625	145	183.125
TUR:Sandikli-08092003-08/2308c-microcellatus	Temnothorax microcellatus	worker	Turkey	Afyon, Sandıklı-Sorkun Town	38.432222	30.043056	1479	C. Karaman	08.09.2003	KKPC	643.75	240	567.5	527.5	218.75	468.75	408.125	194.375	190.625	177.5	175	266.875	787.5	125	236.25	348.75	183.75	259.375	149.375	170.625
TUR:Denizli-08092003-08/2303c-microcellatus	Temnothorax microcellatus	worker	Turkey	Denizli, Çivril-Kocaalan Upland	38.368889	30.001667	1730	C. Karaman	08.09.2003	KKPC	645	237.5	562.5	531.25	218.125	485	403.75	192.5	185.625	170	175	268.125	766.25	124.375	228.125	345	182.5	268.75	148.75	175.625
TUR:Denizli-08092003-08/2303c-microcellatus	Temnothorax microcellatus	worker	Turkey	Denizli, Çivril-Kocaalan Upland	38.368889	30.001667	1730	C. Karaman	08.09.2003	KKPC	573.75	283.125	517.5	481.25	195	423.75	356.25	165.625	161.25	171.875	158.75	225	690	116.875	210	310	159.375	239.375	126.875	150.625
TUR:Sivas-28082013-13/4083b-stumperi	Temnothorax stumperi	worker	Turkey	Sivas, Doğanşar-Başekin Vill.	40.126389	37.425556	1456	K. Kiran, C. Karaman & Aksoy	28.08.2013	KKPC	600	223.125	556.25	511.25	193.75	425	383.125	199.375	225	205	156.25	262.5	756.25	155	205	350.625	168.75	296.875	142.5	175.625
TUR:Sivas-28082013-13/4083b-stumperi	Temnothorax stumperi	worker	Turkey	Sivas, Doğanşar-Başekin Vill.	40.126389	37.425556	1456	K. Kiran, C. Karaman & Aksoy	28.08.2013	KKPC	585	213.75	553.75	510	194.375	418.75	386.25	193.75	204.375	184.375	156.25	255	743.75	150	206.25	350	167.5	281.875	131.875	168.75
TUR:Tokat-19082017-17/3436b-stumperi	Temnothorax stumperi	worker	Turkey	Tokat, Niksar-Esence Vill.	40.549917	37.015467	1016	K. Kiran, C. Karaman	19.08.2017	KKPC	597.5	226.25	567.5	530	194.375	430.625	406.875	181.25	202.5	182.5	155.625	250	743.75	153.125	206.25	356.25	171.25	268.75	138.125	166.25
TUR:Tokat-19082017-17/3436b-stumperi	Temnothorax stumperi	worker	Turkey	Tokat, Niksar-Esence Vill.	40.549917	37.015467	1016	K. Kiran, C. Karaman	19.08.2017	KKPC	587.5	231.875	541.25	511.25	193.75	431.25	381.25	170.625	174.375	159.375	150.625	244.375	731.25	145.625	206.25	336.875	161.25	270	131.875	168.75
SWI:Simplon-16081981-AB#9791-stumperi	Temnothorax stumperi	worker	Italy	Simplon-6,7kmW, Zwischbergen	46.195	8.057	1440	A. Buschinger	16.08.1981	SMNG	568.75	196.875	556.25	512.5	188.75	403.125	387.5	175.625	188.125	170.625	156.25	240.625	688.75	146.875	209.375	325	162.5	253.75	131.25	162.5
SWI:Simplon-16081981-AB#9791-stumperi	Temnothorax stumperi	worker	Italy	Simplon-6,7kmW, Zwischbergen	46.195	8.057	1440	A. Buschinger	16.08.1981	SMNG	600	224.375	573.75	535	192.5	411.25	407.5	173.75	190.625	176.25	170	237.5	740	144.375	217.5	361.25	180	265.625	130	161.875
SWI:Simplon-16081981-AB#9791-stumperi	Temnothorax stumperi	worker	Italy	Simplon-6,7kmW, Zwischbergen	46.195	8.057	1440	A. Buschinger	16.08.1981	SMNG	591.25	206.25	562.5	521.25	201.25	405	406.875	185.625	187.5	168.75	163.125	254.375	718.75	145.625	212.5	341.875	165	256.25	133.125	162.5
ITA:Sambiase-03101982-AB#10902-kraussei	Temnothorax kraussei	worker	Italy	Sambiase-2,3kmW, Lamezia	38.966	16.269	280	A. Buschinger	03.10.1982	SMNG	620	225	535	476.25	192.5	423.75	351.25	187.5	202.5	193.75	152.5	240.625	675	150	201.25	318.75	162.5	258.75	118.75	143.75	106.25	132.5
ITA:Sambiase-03101982-AB#10902-kraussei	Temnothorax kraussei	worker	Italy	Sambiase-2,3kmW, Lamezia	38.966	16.269	280	A. Buschinger	03.10.1982	SMNG	637.5	228.125	556.25	500	197.5	431.25	368.75	196.875	223.75	206.875	153.75	242.5	725	155	206.25	337.5	170	269.375	123.75	150	106.875	137.5
ITA:Sambiase-03101982-AB#10902-kraussei	Temnothorax kraussei	worker	Italy	Sambiase-2,3kmW, Lamezia	38.966	16.269	280	A. Buschinger	03.10.1982	SMNG	636.25	229.375	536.25	482.5	198.125	432.5	363.125	190.625	206.25	195	155	250.625	693.75	148.125	202.5	338.75	168.75	270	115.625	145.625
ITA:Conna-03051983-AB#11129-kraussei	Temnothorax kraussei	worker	Italy	Straße nach Conna-4,5kmSW, Alassio	43.988	8.14	311	A. Buschinger	03.05.1983	SMNG	650	232.5	575	516.25	208.75	449.375	381.875	204.375	207.5	200	175	261.875	727.5	146.875	205	337.5	168.75	281.875	131.25	168.75	118.125	142.5
SWI:Simplon-16081981-AB#9791-stumperi	Temnothorax stumperi	worker	Italy	Simplon-6,7kmW, Zwischbergen	46.195	8.057	1440	A. Buschinger	16.08.1981	SMNG	606.25	220	578.75	526.25	187.5	428.75	409.375	170	189.375	175	150.625	256.25	746.25	144.375	229.375	338.75	159.375	275	135.625	166.25
SWI:Simplon-16081981-AB#9791-stumperi	Temnothorax stumperi	worker	Italy	Simplon-6,7kmW, Zwischbergen	46.195	8.057	1440	A. Buschinger	16.08.1981	SMNG	607.5	222.5	578.75	525	187.5	427.5	412.5	180	193.75	178.125	164.375	271.875	762.5	150	230.625	363.75	168.75	284.375	134.375	168.75
FRA:Le Grande Chatelard-07091979-AB#8929-stumperi	Temnothorax stumperi	worker	France	Le Grande Châtelard-4,5kmNW, St. Jean	45.303	6.301	2000	A. Buschinger	07.09.1979	SMNG	612.5	222.5	578.75	537.5	193.75	430	429.375	197.5	219.375	200	168.75	258.125	770	150	213.75	344.375	165	280	131.875	170
FRA:Le Grande Chatelard-07091979-AB#8929-stumperi	Temnothorax stumperi	worker	France	Le Grande Châtelard-4,5kmNW, St. Jean	45.303	6.301	2000	A. Buschinger	07.09.1979	SMNG	593.75	211.25	568.75	520	189.375	411.875	412.5	199.375	211.875	193.75	163.75	263.125	750	132.5	225	343.125	164.375	271.25	132.5	167.5
ITA:Gizzeria-09101982-AB#11004-kraussei	Temnothorax kraussei	worker	Italy	Gizzeria-2,6kmSO, Sanguinello	38.981	16.21	618	A. Buschinger	09.10.1982	SMNG	668.75	233.125	573.75	516.25	217.5	470	381.25	215.625	247.5	228.75	168.75	265.625	763.75	168.75	221.875	375	187.5	301.25	133.125	160.625
ITA:Gizzeria-09101982-AB#11004-kraussei	Temnothorax kraussei	worker	Italy	Gizzeria-2,6kmSO, Sanguinello	38.981	16.21	618	A. Buschinger	09.10.1982	SMNG	638.75	224.375	558.75	502.5	200	460.625	375	203.125	234.375	225	155.625	249.375	716.25	167.5	208.125	350.625	175	285	131.25	162.5
ITA:Gizzeria-09101982-AB#11004-kraussei	Temnothorax kraussei	worker	Italy	Gizzeria-2,6kmSO, Sanguinello	38.981	16.21	618	A. Buschinger	09.10.1982	SMNG	631.25	218.75	540	487.5	205.625	442.5	353.125	200.625	223.75	216.25	164.375	266.875	696.25	140.625	200	346.875	175	288.75	130.625	150
TUR:Corum-08072017-17/1505b-ravouxi	Temnothorax ravouxi	worker	Turkey	Çorum, Mecitözü-Söğütönü Vill.	40.4043	35.355033	994	K. Kiran, C. Karaman	08.07.2017	KKPC	620	211.875	558.75	508.75	205.625	412.5	372.5	191.875	200.625	183.125	174.375	265	737.5	143.75	215	350	168.125	276.25	133.125	169.375
TUR:Corum-08072017-17/1505b-ravouxi	Temnothorax ravouxi	worker	Turkey	Çorum, Mecitözü-Söğütönü Vill.	40.4043	35.355033	994	K. Kiran, C. Karaman	08.07.2017	KKPC	643.75	228.125	563.75	512.5	205.625	435.625	386.875	196.875	208.75	193.75	175.625	265.625	742.5	143.75	214.375	351.875	168.75	300	136.875	170.625
TUR:Amasya-01092018-17/1305b-ravouxi	Temnothorax ravouxi	worker	Turkey	Amasya, Çengelkayı Vill.	40.49735	36.166617	1033	K. Kiran, C. Karaman	06.07.2017	KKPC	656.25	232.5	586.25	537.5	215.625	431.25	418.75	220.625	243.125	234.375	201.25	270	810	168.75	225	384.375	174.375	306.25	146.875	181.25
TUR:Amasya-01092018-17/1305b-ravouxi	Temnothorax ravouxi	worker	Turkey	Amasya, Çengelkayı Vill.	40.49735	36.166617	1033	K. Kiran, C. Karaman	06.07.2017	KKPC	652.5	237.5	561.25	521.25	206.25	446.875	392.5	209.375	208.125	193.75	181.875	263.125	777.5	168.125	236.875	368.75	164.375	271.875	137.5	175
TUR:Amasya-01092018-18/1950b-ravouxi	Temnothorax ravouxi	worker	Turkey	Amasya, Gümüşhacıköy-Keçiköy	40.816783	35.2356	865	K. Kiran, C. Karaman	01.09.2018	KKPC	646.25	237.5	561.25	523.75	200	444.375	393.75	199.375	232.5	218.75	181.875	258.125	750	168.75	218.75	365.625	153.125	285.625	136.875	171.25
CRO:Split-14081982-AB#10880-bernardi	Temnothorax bernardi	worker	Croatia	Split	43.507	16.44	6	X. Espadaler	14.08.1982	SMNG	598.75	213.125	527.5	481.25	206.875	421.25	388.75	196.875	217.5	202.5	188.125	281.25	693.75	143.75	206.25	350	163.75	291.875	124.5	175
CRO:Split-14081982-AB#10880-bernardi	Temnothorax bernardi	worker	Croatia	Split	43.507	16.44	6	X. Espadaler	14.08.1982	SMNG	593.75	221.875	525	475	200	421.25	375	193.125	218.75	206.25	199.375	283.125	700	145.625	200	344.375	168.75	287.5	131.25	168.125
CRO:Split-14081982-AB#10880-bernardi	Temnothorax bernardi	worker	Croatia	Split	43.507	16.44	6	X. Espadaler	14.08.1982	SMNG	600	212.5	530	471.25	206.25	420	376.875	218.625	225.625	206.25	189.375	273.75	703.75	150	209.375	343.75	168.75	286.25	127.5	174.375
CRO:Split-14081982-AB#10878-bernardi	Temnothorax bernardi	worker	Croatia	Split	43.507	16.44	6	X. Espadaler	14.08.1982	SMNG	587.5	216.875	502.5	462.5	196.875	400	368.125	176.875	200	187.5	186.25	267.5	675	126.875	198.125	331.25	162.5	275	125.625	161.25
CRO:Split-14081982-AB#10878-bernardi	Temnothorax bernardi	worker	Croatia	Split	43.507	16.44	6	X. Espadaler	14.08.1982	SMNG	612.5	221.25	557.5	500	213.125	431.25	418.125	220.625	235	220	200.625	298.75	742.5	143.75	215	390.625	193.75	287.5	138.125	180
CRO:Baska-23091981-AB#9986-microcellatus	Temnothorax microcellatus	worker	Croatia	Baska-1,9kmO, Batomalj	44.97	14.755	62	A. Buschinger	23.09.1981	SMNG	607.5	228.125	533.75	493.75	200.625	426.875	377.5	173.75	183.125	173.75	162.5	256.25	712.5	130	218.125	325	165.625	238.75	128.75	154.375
CRO:Baska-23091981-AB#9986-microcellatus	Temnothorax microcellatus	worker	Croatia	Baska-1,9kmO, Batomalj	44.97	14.755	62	A. Buschinger	23.09.1981	SMNG	601.25	220.625	538.75	493.75	208.125	443.75	370	175.625	198.125	186.875	168.75	243.75	712.5	143.75	211.25	318.75	161.875	234.375	129.375	159.375
CRO:Baska-23091981-AB#9986-microcellatus	Temnothorax microcellatus	worker	Croatia	Baska-1,9kmO, Batomalj	44.97	14.755	62	A. Buschinger	23.09.1981	SMNG	593.75	219.375	538.75	491.25	211.25	445	375	176.875	188.125	178.75	159.375	251.25	706.25	137.5	225	318.75	168.75	233.125	134.375	159.375
CRO:Split-14081982-AB#10879-bernardi	Temnothorax bernardi	worker	Croatia	Split	43.507	16.44	6	X. Espadaler	14.08.1982	SMNG	577.5	211.25	512.5	461.25	198.75	417.5	365	194.375	206.875	193.75	183.75	255	677.5	128.125	193.75	316.875	150	256.25	130	161.25
CRO:Split-14081982-AB#10879-bernardi	Temnothorax bernardi	worker	Croatia	Split	43.507	16.44	6	X. Espadaler	14.08.1982	SMNG	587.5	213.125	518.75	463.75	198.125	426.25	370.625	198.75	212.5	193.75	175	268.75	687.5	137.5	205	329.375	156.25	271.875	130.625	162.5
CRO:Split-14081982-AB#10879-bernardi	Temnothorax bernardi	worker	Croatia	Split	43.507	16.44	6	X. Espadaler	14.08.1982	SMNG	593.75	212.5	525	472.5	205.625	440.625	387.5	202.5	221.875	203.75	190.625	288.75	688.75	126.25	193.75	331.25	162.5	281.25	125	161.25
CRO:Dvigrad-22091981-AB#9966-microcellatus	Temnothorax microcellatus	worker	Croatia	Dvigrad-14kmNO, Rovinj	45.127	13.817	130	A. Buschinger	22.09.1981	SMNG	595	225	537.5	503.75	200	433.125	370	168.125	181.875	170.625	159.375	248.75	687.5	126.25	212.5	316.25	163.125	228.125	128.125	165
CRO:Dvigrad-22091981-AB#9966-microcellatus	Temnothorax microcellatus	worker	Croatia	Dvigrad-14kmNO, Rovinj	45.127	13.817	130	A. Buschinger	22.09.1981	SMNG	635	233.125	580	540	221.875	465.625	404.375	190.625	196.875	180.625	165.625	250	761.25	128.125	225	350	187.5	250	150	181.25
MOR:Azrou-14051987-AB#13121-algerianus	Temnothorax algerianus	worker	Morocco	ca. 5km östl. Azrou, Eichen-Zedern-Wald	33.465	-5.17	1600	A. Buschinger	14.05.1987	SMNG	637.5	237.5	568.75	512.5	218.75	450	381.25	213.125	213.75	206.25	176.875	248.75	725	121.25	215	328.125	155.625	276.25	132.5	170	88.75	125
MOR:Azrou-14051987-AB#13121-algerianus	Temnothorax algerianus	worker	Morocco	ca. 5km östl. Azrou, Eichen-Zedern-Wald	33.465	-5.17	1600	A. Buschinger	14.05.1987	SMNG	631.25	229.375	568.75	513.75	213.125	443.75	393.75	219.375	224.375	215.625	187.5		741.25	131.25	231.25	371.875	176.875	275	125	162.5
MOR:Azrou-14051987-AB#13121-algerianus	Temnothorax algerianus	worker	Morocco	ca. 5km östl. Azrou, Eichen-Zedern-Wald	33.465	-5.17	1600	A. Buschinger	14.05.1987	SMNG	645	244.375	568.75	521.25	214.375	447.5	395	218.75	226.25	212.5	180.625	251.875	753.75	133.125	218.75	345.625	157.5	288.75	133.125	171.875	98.125	111.875
MOR:Tizi n Ifar-13051987-AB#13106-algerianus	Temnothorax algerianus	worker	Morocco	2km östl. Tizi n Ifar	32.51	-5.8	1800	A. Buschinger	13.05.1987	SMNG	655	245.625	591.25	528.75	232.5	475	406.25	212.5	227.5	218.125	176.25	259.375	767.5	155.625	232.5	343.125	157.5	278.125	131.25	170
MOR:Tizi n Ifar-13051987-AB#13106-algerianus	Temnothorax algerianus	worker	Morocco	2km östl. Tizi n Ifar	32.51	-5.8	1800	A. Buschinger	13.05.1987	SMNG	631.25	233.125	553.75	500	218.75	457.5	393.75	198.75	217.5	211.875	173.75	262.5	722.5	137.5	215.625	337.5	155.625	281.875	129.375	168.75
MOR:Tizi n Ifar-13051987-AB#13106-algerianus	Temnothorax algerianus	worker	Morocco	2km östl. Tizi n Ifar	32.51	-5.8	1800	A. Buschinger	13.05.1987	SMNG	643.75	240.625	592.5	533.75	226.875	465	419.375	208.125	235	216.25	181.25	254.375	741.25	150.625	236.25	350	152.5	287.5	131.875	173.125
GEO:Daba-25082010-geodaba1077-ravouxi	Temnothorax ravouxi	worker	Georgia	Daba-0,5km E	41.81193	43.45416	1077	M. Suefuji	25.08.2010	SMNG	675	251.25	606.25	541.25	225	456.25	442.5	230	243.125	226.25	206.875	293.75	850	179.375	237.5	400	198.75	323.75	155.625	187.5
GEO:Daba-25082010-geodaba1077-ravouxi	Temnothorax ravouxi	worker	Georgia	Daba-0,5km E	41.81193	43.45416	1077	M. Suefuji	25.08.2010	SMNG	641.25	238.125	571.25	515	212.5	425	409.375	217.5	234.375	224.375	200	268.75	791.25	191.875	231.25	387.5	175	306.25	141.875	174.375
GEO:Daba-25082010-geodaba1077-ravouxi	Temnothorax ravouxi	worker	Georgia	Daba-0,5km E	41.81193	43.45416	1077	M. Suefuji	25.08.2010	SMNG	635	235	562.5	506.25	200	425	403.75	206.25	243.125	228.125	186.25	271.25	776.25	181.25	234.375	385.625	175	298.125	128.125	164.375
GEO:Daba-25082010-geodaba1077-ravouxi	Temnothorax ravouxi	worker	Georgia	Daba-0,5km E	41.81193	43.45416	1077	M. Suefuji	25.08.2010	SMNG	635	238.125	553.75	501.25	212.5	450.625	382.5	205	215.625	206.25	175	265	767.5	155.625	218.75	359.375	168.75	274.375	126.25	162.5
HUN:Tiszaigar-24082019-622-ravouxi	Temnothorax ravouxi	worker	Hungary	Tiszaigar	47.540528	20.799579	88	Gy. Sebes	24.08.2019	SCPC	642.5	228.75	535	501.25	216.875	413.75	394.375	202.5	215.625	211.875	182.5	268.125	762.5	156.875	231.25	349.375	176.25	286.25	131.875	174.375
HUN:Tiszaigar-24082019-622-ravouxi	Temnothorax ravouxi	worker	Hungary	Tiszaigar	47.540528	20.799579	88	Gy. Sebes	24.08.2019	SCPC	618.75	225	522.5	487.5	205	398.75	375	188.125	213.125	206.25	175	261.25	702.5	150.625	208.125	320.625	168.75	276.875	124.375	162.5
HUN:Tiszaigar-24082019-622-ravouxi	Temnothorax ravouxi	worker	Hungary	Tiszaigar	47.540528	20.799579	88	Gy. Sebes	24.08.2019	SCPC	662.5	241.25	548.75	518.75	226.875	428.125	400	206.25	220.625	217.5	181.875	276.25	755	155.625	230	362.5	180	291.875	137.5	173.75
CRO:Herceg Novi-071923-NHMP25480-microcellatus-ST-microcellatus	Temnothorax microcellatus	worker	Croatia	Dalmatia, Gulf of Kotor (Cattaro), Savina Monastery, HErceg Novi (Castelnuovo)	42.450	18.550	16	S. Soudek	07.1923	NHMP	587.5	219.375	531.25	487.5	205	443.75	365	165.625	173.125	155	156.25	240.625	693.75	120.625	236.25	300	160.625	231.25	130	158.125
CRO:Boka Kotorska-1923-microcellatus	Temnothorax microcellatus	worker	Croatia	Boka Kotorska, Dalmatia	42.450	18.550	16	Soudek	1923	NHMB	598.75	218.125	543.75	503.75	206.25	440	379.375	168.75	175.625	162.5	152.5	245
ITA:Sambiase-051920-casent0912886-foreli-ST-kraussei	Temnothorax kraussei	worker	Italy	Sambiase, Calabria	38.96	16.28	143	C. Minozzi	05.1920	NHMB	681.25	231.875	592.5	533.75	211.875	480.625	427.5	225.625	245.625	235	181.875	281.25	821.25	163.125	263.75	380	197.5	305.625	125	156.25
GER:Wurzburg-05081947-casent0912888-goesswaldi-ST-ravouxi	Temnothorax ravouxi	worker	Germany	Würzburg	49.78	9.93	175	Gosswald		NHMB	663.75	235.625	582.5	530	218.125	437.5	423.125	215	228.125	215	200	293.75	801.25	173.75	224.375	390.625	201.25	312.5	136.875	181.25
GER:Wurzburg-05081947-casent0912888-goesswaldi-ST-ravouxi	Temnothorax ravouxi	worker	Germany	Würzburg	49.78	9.93	175	Gosswald		NHMB	635	225	558.75	520	225.625	427.5	390.625	209.375	212.5	203.125	187.5	274.375	735	150	212.5	361.25	176.25	296.875	137.5	181.25
ITA:Sorgono-14031913-kraussei-ST-kraussei	Temnothorax kraussei	worker	Italy	Sardegna, Sorgono	40.016666	9.01	467		14.03.1913	MSNG	655	218.125	581.25	525	204.375	490	386.875	219.375	231.875	218.75	170	268.75	755	161.875	208.125	350	162.5	295.625	131.875	168.75
ITA:Tignale-05051980-kraussei	Temnothorax kraussei	worker	Italy	Tignale, Lago di Garda	45.73	10.72	159	Buschinger	05.05.1980	MSNG	665	231.25	578.75	525	209.375	471.875	399.375	212.5	246.25	231.25	184.375	282.5	765	168.75	212.5	356.875	181.25	293.75	133.125	168.75
FRA:Nyons-02041981-ravouxi	Temnothorax ravouxi	worker	France	Drome, Nyons	44.361	5.14	280	Buschinger	02.04.1981	MSNG	671.25	238.125	583.75	540	240	456.25	419.375	221.875	221.875	211.875	206.25	293.75	787.5	156.25	239.375	386.25	171.875	303.125	125	176.25
GEO:Daba-25082010-geodaba1077-ravouxi	Temnothorax ravouxi	worker	Georgia	Daba-0,5km E	41.81193	43.45416	1077	M. Suefuji	25.08.2010	MSNG	641.25	236.875	575	515	212.5	443.75	417.5	217.5	256.25	241.875	187.5	275	812.5	180	225	390.625	180	309.375	140.625	168.75
GEO:Daba-25082010-geodaba1077-ravouxi	Temnothorax ravouxi	worker	Georgia	Daba-0,5km E	41.81193	43.45416	1077	M. Suefuji	25.08.2010	MSNG	675	237.5	610	556.25	238.125	462.5	434.375	231.25	243.75	235.625	206.875	293.75	830	193.75	251.875	406.25	171.875	315	150	175
LYB:Fezzan-1944/1945-africanus-ST-epimyrmoide	Tetramorium epimyrmoide	worker	Libya	Fezzân, El Abiod	26.33	13.42	496	F. Bernard	1944-45	MNHN	652.5	275	627.5	602.5	227.5	432.5	406.25	158.75	150	148.75	190	222.5	737.5	101.25	195	277.5	90	212.5	98.75	147.5
GER:Wurzburg-03031948-ravouxi	Temnothorax ravouxi	worker	Germany	Würzburg	49.78	9.93	175	Gosswald	03.03.1948	MNHN	662.5	237.5	600	537.5	227.5	436.25	425	237.5	243.75	231.25	202.5	275	807.5	171.25	221.25	393.75	200	318.75	136.25	185
GER:Wurzburg-03031948-ravouxi	Temnothorax ravouxi	worker	Germany	Würzburg	49.78	9.93	175	Gosswald	03.03.1948	MNHN	665	243.75	597.5	550	235	456.25	425	237.5	263.75	250	201.25	288.75	818.75	170	220	387.5	203.75	310	137.5	177.5
FRA:Le masne-1954-kraussei	Temnothorax kraussei	worker	France	Le Masne?	47.33	2.69	230		1954	MNHN	652.5	215	568.75	510	203.75	470	387.5	216.25	243.75	231.25	190	276.25	772.5	170	215	360	176.25	287.5	133.75	170
ALG:Chrea-algerianus-ST-algerianus	Temnothorax algerianus	worker	Algeria	Atlas de Bleda, road to Station de Chréa	36.45	2.86	1200	H.Cagniant		HCPC	654.328	255.482	529.344	494.422	192.99	376.79	377.709	183.8	192.99	214.127	156.23	238.94	746.228	166.339	202.18	326.245	165.42	213.208	110.28	128.66
ALG:Chrea-algerianus-ST-algerianus	Temnothorax algerianus	worker	Algeria	Atlas de Bleda, road to Station de Chréa	36.45	2.86	1200	H.Cagniant		HCPC	671.789	257.32	573.456	532.101	208.613	407.117	409.874	192.99	195.747	209.532	157.149	257.32	784.826	183.8	229.75	385.98	178.286	260.996	124.065	139.688
SPA:Hoyos del Espino-bernardi-PT-bernardi	Temnothorax bernardi	worker	Spain	Hoyos del Espino	40.35	-5.17	1460	X.Espadaler		HCPC	634.11	257.32	540.372	506.369	202.18	429.173	392.413	183.8	213.208	192.99	156.23	284.89	781.15	137.85	248.13	330.84	156.23	260.996	102.928	131.417
GEO:Borzhomi-04071963-XY0162-tamarae-HT-ravouxi	Temnothorax ravouxi	worker	Georgia	Borzhomi, Dara	41.83	43.38	945	T. Zhezhelashvili	04.07.1963	ZMUM	648	256	587	549	237	465	394	183	216	194	184	266	800	161	234	400	197	303	136	167
GEO:Borzhomi-04071963-XY0162-tamarae-PT-ravouxi	Temnothorax ravouxi	worker	Georgia	Borzhomi, Dara	41.83	43.38	945	T. Zhezhelashvili	04.07.1963	ZMUM	641	236	582	523	208	457	394	205	228	213	185	274	788	152	233	371	178	300	137	172
SPA:Hornos-20091991-AB#14664-algerianus	Temnothorax algerianus	worker	Spain	Hornos, Embalse del Tranco	38.224874	-2.718372	675	A.Buschinger	20.09.1991	SMNG	613.75	236.875	526.25	495	218.125	426.25	387.5	195	201.25	189.375	168.75	231.25	700	121.875	207.5	334.375	162.5	265.625	118.75	156.25
CRO:Split-14081982-AB#10878-bernardi	Temnothorax bernardi	worker	Croatia	Split	43.507	16.44	6	A.Buschinger	14.08.1982	SMNG	606.25	208.75	551.25	500	218.75	420	420.625	200	225	212.5	187.5	299.375	737.5	127.5	212.5	359.375	175	305	131.875	175
SWI:Saas fee-1950-GBIFCH00905315-stumperi-ST-stumperi	Temnothorax stumperi	worker	Switzerland	Saas-Fee	46.11	7.93	1800		1950	MZL	576.25	206.25	555	505	205.625	418.75	400.625	168.75	171.875	162.5	163.125	248.75	725	124.375	206.25	342.5	171.875	253.125	121.25	151.25
KAZ:Kokshetau-1896-CASENT0904773-gordiagini-LT-gordiagini	Temnothorax gordiagini	worker	Kazakhstan	Kokshetau	53.29	69.41	230	M.Ruzsky	1896	MSNG	600	223.75	558.75	516.25	243.75	434.375	403.125	175	168.125	150	168.75	256.25	748.75	162.5	238.125	325	162.5	265.625	131.875	175.625
SWI:Saas fee-30071966-AB#2464-stumperi	Temnothorax stumperi	worker	Switzerland	Saas-Fee	46.11	7.93	1800	A.Buschinger	30.07.1966	SMNG	600	223.75	576.25	531.25	206.25	421.875	418.75	171.875	183.75	165.625	162.5	256.25	750	143.75	220	350	167.5	265.625	121.875	162.5
SWI:Zermatt-15081969-AB#3403-stumperi	Temnothorax stumperi	worker	Switzerland	Zermatt (Wallis) - 3km W, Zmutt	46.01	7.72	1900	A.Buschinger	15.08.1969	SMNG	581.25	202.5	550	502.5	190.625	418.75	405	180	187.5	173.125	162.5	243.75	725	132.5	206.25	328.125	146.875	262.5	121.875	159.375
SWI:Zermatt-15081969-AB#3403-stumperi	Temnothorax stumperi	worker	Switzerland	Zermatt (Wallis) - 3km W, Zmutt	46.01	7.72	1900	A.Buschinger	15.08.1969	SMNG	600	212.5	567.5	525	193.75	433.75	412.5	163.125	170	156.25	157.5	246.25	735	128.125	215	339.375	165.625	270.625	118.75	156.875
SWI:Zermatt-15081969-AB#3403-stumperi	Temnothorax stumperi	worker	Switzerland	Zermatt (Wallis) - 3km W, Zmutt	46.01	7.72	1900	A.Buschinger	15.08.1969	SMNG	606.25	212.5	562.5	521.25	190.625	426.25	426.25	168.75	181.875	168.75	156.25	250	741.25	131.25	212.5	337.5	156.25	265	125	161.25
SWI:Simplon Dorf-071973-AB#5216-stumperi	Temnothorax stumperi	worker	Switzerland	Simplon Dorf (Wallis)	46.19	8.06	1500	A.Buschinger	07.1973	SMNG	568.75	200	551.25	495	187.5	396.25	393.75	178.125	184.375	168.75	156.25	240.625	702.5	140.625	206.25	325	156.25	243.75	125	159.375
SWI:Simplon Dorf-071973-AB#5216-stumperi	Temnothorax stumperi	worker	Switzerland	Simplon Dorf (Wallis)	46.19	8.06	1500	A.Buschinger	07.1973	SMNG	562.5	200	543.75	497.5	187.5	399.375	401.25	173.75	178.125	160.625	157.5	250	700	139.375	203.125	328.125	158.125	261.25	121.25	155.625
SWI:Simplon Dorf-071973-AB#5216-stumperi	Temnothorax stumperi	worker	Switzerland	Simplon Dorf (Wallis)	46.19	8.06	1500	A.Buschinger	07.1973	SMNG	573.75	201.25	557.5	515	190.625	405.625	407.5	180	181.25	163.75	161.25	252.5	725	142.5	216.875	340	162.5	267.5	118.75	156.25
