# Supplementary material for: Taxonomy of the Palearctic socially parasitic Temnothorax (Myrmoxenus) ants (Hymenoptera: Formicidae)
Source: PLoS One. 2024 Oct 18;19(10):e0308712. doi: 10.1371/journal.pone.0308712 (PMC11488711; doi:10.1371/journal.pone.0308712)
Supplement: S2 Table — Sample codes, host species and parasite species information related to investigates samples. (XLS) [file pone.0308712.s002.xls]

## Sheet: Munka1
sample code	parasite species	host species
GRE:Andritsena-0601980-mzlu00131579-adlerzi-PT-adlerzi	adlerzi	exilis
GRE:Andritsena-06101985-12296-adlerzi-PT-adlerzi	adlerzi	exilis
GRE:Klidion-09101985-12347-adlerzi	adlerzi	exilis
GRE:Klidion-09101985-12347-adlerzi-PT-adlerzi	adlerzi	exilis
GRE:Lutraki-04101985-mzlu00131572-adlerzi-PT-adlerzi	adlerzi	exilis
GRE:Lutraki-04101985-mzlu00131575-adlerzi-PT-adlerzi	adlerzi	exilis
GRE:Lutraki-04101985-mzlu00131576-adlerzi-PT-adlerzi	adlerzi	exilis
GRE:Lutraki-04101985-mzlu00131577-adlerzi-PT-adlerzi	adlerzi	exilis
GRE:Lutraki-17101984-adlerzi-PT-adlerzi	adlerzi	exilis
GRE:Panaktos-07101985-12326-adlerzi	adlerzi	exilis
GRE:Thivae-08101985-12326-adlerzi-PT-adlerzi	adlerzi	exilis
GRE:Thivae-08101985-mzlu00131582-adlerzi-PT-adlerzi	adlerzi	exilis
ALG:Chrea-algerianus-ST-algerianus	algerianus	spinosus
ALG:Col de Telmet-07041986-AB#12543-algerianus	algerianus	spinosus
ALG:Col de Telmet-07041986-AB#12544-algerianus	algerianus	spinosus
ALG:Col de Telmet-07041986-AB#12549-algerianus	algerianus	spinosus
ALG:Tamanart-10041986-AB#12558-algerianus	algerianus	spinosus
ALG:Yakouren-12041986-AB#12605-algerianus	algerianus	spinosus
MOR:Azrou-14051987-AB#13120-algerianus	algerianus	spinosus
MOR:Azrou-14051987-AB#13121-algerianus	algerianus	spinosus
MOR:Azrou-14051987-AB#13122-algerianus	algerianus	spinosus
MOR:Bab Besen-20051987-AB#13157-algerianus	algerianus	spinosus
MOR:Cedre Gaurand-15051987-AB#13125-algerianus	algerianus	spinosus
MOR:Dj Hebri-14051987-AB#13115-algerianus	algerianus	spinosus
MOR:Dj Hebri-14051987-AB#13117-algerianus	algerianus	spinosus
MOR:Tizi n Ifar-13051987-AB#13105-algerianus	algerianus	spinosus
MOR:Tizi n Ifar-13051987-AB#13106-algerianus	algerianus	spinosus
SPA:Hornos-20091991-AB#14663-algerianus	algerianus	racovitzai+unifasciatus
SPA:Hornos-20091991-AB#14664-algerianus	algerianus	unifasciatus
CRO:Split-14081982-AB#10878-bernardi	bernardi	recedens
CRO:Split-14081982-AB#10879-bernardi	bernardi	recedens
CRO:Split-14081982-AB#10880-bernardi	bernardi	recedens
SPA:Hoyos del Espino-bernardi-PT-bernardi	bernardi	gredosi
SPA:Sierra de Gredos-20091992-14993-bernardi	bernardi	gredosi
SPA:Valdelinares-052009-SP1-bernardi	bernardi	gredosi
SPA:Puerto Cruz-25061990-mzlu00131798-birgitae-PT-birgitae	birgitae	gracilicornis nivarianus
SPA:Puerto Cruz-25061990-mzlu00131800-birgitae-PT-birgitae	birgitae	gracilicornis nivarianus
SPA:Valle de la Orotva-25061990-birgitae-PT-birgitae	birgitae	gracilicornis nivarianus
CRO:Baska-14051967-2735-corsicus	corsicus
CRO:Baska-14101985-AB#12405-corsicus	corsicus	exilis
CRO:Baska-18051970-3650-corsicus	corsicus
CRO:Baska-18051970-3662-corsicus	corsicus
CRO:Baska-23091981-AB#10011-corsicus	corsicus	exilis
CRO:Baska-23091981-AB#10014-corsicus	corsicus	exilis
CRO:Baska-23091981-AB#10018-corsicus	corsicus	exilis
CRO:Jesenice-27091983-AB#11582-corsicus	corsicus	exilis
CRO:Krk-10071972-balkan10071972-corsicus	corsicus
CRO:Krk-18051970-3650-corsicus	corsicus
CRO:Krk-24091981-corsicus	corsicus
CRO:Ljubac-30091983-AB#11662-corsicus	corsicus	exilis
CRO:Ljubac-30091983-AB#11663-corsicus	corsicus	exilis
CRO:Ljubac-30091983-AB#11664-corsicus	corsicus	exilis
CRO:Strasse Karlobag-02101983-AB#11669-corsicus	corsicus	exilis
CRO:Sveti Rok-30091983-AB11645-corsicus	corsicus	exilis
FRA:Corsica-ANTC25275-corsicus-HT-corsicus	corsicus	exilis
FRA:Desert des Agriates-28031982-corsicus	corsicus
FRA:Ifana-28031982-AB#10514-corsicus	corsicus	exilis
FRA:Ifana-28031982-AB#10516-corsicus	corsicus	exilis
FRA:Ifana-28031982-AB#10519-corsicus	corsicus	exilis
FRA:Ifana-30031982-AB#10594-corsicus	corsicus	exilis
FRA:Ifana-30031982-AB#10597-corsicus	corsicus	exilis
KAZ:Kokshetau-1896-CASENT0904773-gordiagini-LT-gordiagini	gordiagini	serviculus
ALG:Chrea-1967-3221-kraussei	kraussei
ALG:Yakouren-14041986-AB#12642-kraussei	kraussei	recedens
BUL:Kamenitsa-27092002-Kamenitsa27092002-kraussei	kraussei
CRO:Baska-23091981-AB#9980-kraussei	kraussei	recedens
CRO:Baska-23091981-AB#9981-kraussei	kraussei	recedens
CRO:Krk-14051967-2736-kraussei	kraussei
FRA:Banyuls sul Mer-30031981-AB#9621-kraussei	kraussei	recedens
FRA:Banyuls sul Mer-30031981-AB#9622-kraussei	kraussei	recedens
FRA:Banyuls sul Mer-30031981-AB#9623-kraussei	kraussei	recedens
FRA:Banyuls sul Mer-30031981-AB#9633-kraussei	kraussei	recedens
FRA:Banyuls sul Mer-30031981-AB#9646-kraussei	kraussei	recedens
FRA:Lauzerte-01041981-AB#9685-kraussei	kraussei	recedens
FRA:Le masne-1954-kraussei	kraussei
FRA:Miramont-06081927-kraussei	kraussei
FRA:Miramont-081927-kraussei	kraussei
FRA:Nyons-02041981-AB#9698-kraussei	kraussei	recedens
FRA:St Pierre-24091926-casent0912887-vandeli-HT-kraussei	kraussei	recedens
FRA:Venaco-25031982-AB#10382-kraussei	kraussei	recedens
FRA:Venaco-25031982-AB#10383-kraussei	kraussei	recedens
ITA:Aosta-29051975-AB#6047-kraussei	kraussei	recedens
ITA:Bevera-04051983-AB#11161-kraussei	kraussei	recedens
ITA:Bevera-04051983-AB#11162-kraussei	kraussei	recedens
ITA:Biolo-13101980-AB#9496-kraussei	kraussei	recedens
ITA:Biolo-14041987-AB#12986-kraussei	kraussei	recedens
ITA:Ceratello-12101980-AB#9472-kraussei	kraussei	recedens
ITA:Conna-03051983-AB#11129-kraussei	kraussei	recedens
ITA:Conna-03051983-AB#11130-kraussei	kraussei	recedens
ITA:Conna-03051983-AB#11131-kraussei	kraussei	recedens
ITA:Gardola-11101980-AB#9457-kraussei	kraussei	recedens
ITA:Gardola-11101980-AB#9461-kraussei	kraussei	recedens
ITA:Gizzeria-09101982-AB#11003-kraussei	kraussei	recedens
ITA:Gizzeria-09101982-AB#11004-kraussei	kraussei	recedens
ITA:Marniga-052011-G6-kraussei	kraussei
ITA:Marniga-052011-GS G3-kraussei	kraussei
ITA:Rogliano-10101982-AB#11016-kraussei	kraussei	recedens
ITA:Rogliano-10101982-AB#11017-kraussei	kraussei	recedens
ITA:Rogliano-10101982-AB#11018-kraussei	kraussei	recedens
ITA:Salurn-15061974-kraussei	kraussei
ITA:Salurn-15061974-salurn740615-kraussei	kraussei
ITA:Sambiase-03101982-AB#10902-kraussei	kraussei	recedens
ITA:Sambiase-03101982-AB#10903-kraussei	kraussei	recedens
ITA:Sambiase-051920-casent0912886-foreli-ST-kraussei	kraussei	recedens
ITA:Solzano-032003-170-kraussei	kraussei
ITA:Sorgono-14031913-kraussei-ST-kraussei	kraussei	recedens
ITA:Tignale-05051980-kraussei	kraussei
ITA:Tignale-052011-A25-kraussei	kraussei
ITA:Tignale-052011-GS 1 18-kraussei	kraussei	recedens
ITA:Tignale-08041987-AB#12743-kraussei	kraussei	recedens
ITA:Tignale-08041987-AB#12753-kraussei	kraussei	recedens
ITA:Tignale-08041987-AB#12757-kraussei	kraussei	recedens
ITA:Tignale-09041979-AB#8583-kraussei	kraussei	recedens
ITA:Tirano-14101978-AB#8269-kraussei	kraussei	recedens
ITA:Tirano-14101978-AB#8271-kraussei	kraussei	recedens
ITA:Tirano-14101978-AB#8286-kraussei	kraussei	recedens
SPA:Calp-21071981-AB#9471-kraussei	kraussei	recedens
SPA:Calp-23071981-AB#9751-kraussei	kraussei	recedens
SPA:Calp-23071981-AB#9752-kraussei	kraussei	recedens
SPA:Campello-30071981-AB#9779-kraussei	kraussei	recedens
SPA:LIanca-16154-kraussei	kraussei
TUR:Canakkale-27092019-19/0975b-kraussei	kraussei
CRO:Baska-13101985-AB#12371-microcellatus	microcellatus	lichtensteini
CRO:Baska-13101985-AB#12374-microcellatus	microcellatus	lichtensteini
CRO:Baska-23091981-AB#9985-microcellatus	microcellatus	lichtensteini
CRO:Baska-23091981-AB#9986-microcellatus	microcellatus	lichtensteini
CRO:Draga Bascanska-24051972-4190-microcellatus	microcellatus
CRO:Draga Bascanska-25051972-4189-microcellatus	microcellatus	lichtensteini
CRO:Draga Baska-25051972-4186-microcellatus	microcellatus	lichtensteini
CRO:Dvigrad-22091981-AB#9966-microcellatus	microcellatus	lichtensteini
CRO:Dvigrad-23081987-AB#13495-microcellatus	microcellatus	lichtensteini
CRO:Herceg Novi-071923-NHMP25480-microcellatus-ST-microcellatus	microcellatus	nylanderi
CRO:Kanfanar-04081976-AB#7120-microcellatus	microcellatus	lichtensteini
CRO:Kanfanar-24081987-AB#13503-microcellatus	microcellatus	lichtensteini
CRO:Krk-1972-AB#7210-microcellatus	microcellatus	lichtensteini
CRO:Krk-5-Krk-microcellatus	microcellatus
CRO:Lim fjord-17081987-AB#13491-microcellatus	microcellatus	lichtensteini
CRO:Momiano-07091920-MCZENT00028763-menozzi-ST-microcellatus	microcellatus	unifasciatus
CRO:Suha Punta-02101983-AB#11680-microcellatus	microcellatus	lichtensteini
GRE:Metsovo-07102022-TJ1062-microcellatus	microcellatus	lichtensteini
GRE:Metsovo-08102022-TJ10811-microcellatus	microcellatus	lichtensteini
GRE:Metsovo-08102022-TJCX1-microcellatus	microcellatus	lichtensteini
TUR:Denizli-08092003-08/2303c-microcellatus	microcellatus
TUR:Sandikli-08092003-08/2308c-microcellatus	microcellatus
ALB:Voskopoje-07072022-voskopoje07072022-ravouxi	ravouxi
ALG:Chrea-14071965-ravouxi	ravouxi
FRA:Agnarone-22031982-AB#10326-ravouxi	ravouxi	unifasciatus
FRA:Barjols-09051983-AB#11272-ravouxi	ravouxi	nigriceps
FRA:Burzet-0508-F9-ravouxi	ravouxi
FRA:Col de Vergio-27031982-AB#10464-ravouxi	ravouxi	unifasciatus
FRA:Lac de Fabreges-30081982-AB#11117-ravouxi	ravouxi	nigriceps
FRA:Lorgues-09051983-AB#11265-ravouxi	ravouxi	unifasciatus
FRA:Nyons-02041981-AB#9687-ravouxi	ravouxi	unifasciatus
FRA:Nyons-EY35885-ravouxi-ST-ravouxi	ravouxi	unifasciatus
FRA:Saint Andre-12091979-AB#8974-ravouxi	ravouxi	unifasciatus
FRA:Sault-072003-F18-ravouxi	ravouxi
FRA:Savoillan-072009-F48-ravouxi	ravouxi
FRA:Taglio Rosso-23031982-AB#10348-ravouxi	ravouxi	unifasciatus
GEO:Borzhomi-04071963-XY0162-tamarae-HT-ravouxi	ravouxi	unifasciatus
GEO:Borzhomi-04071963-XY0162-tamarae-PT-ravouxi	ravouxi	unifasciatus
GEO:Daba-1008-Daba E-ravouxi	ravouxi	unifasciatus
GEO:Daba-25082010-geodaba1077-ravouxi	ravouxi
GER:Ammerbach-Amm-ravouxi	ravouxi	unifasciatus
GER:Bronnbach-01051980-AB#9172-ravouxi	ravouxi	unifasciatus
GER:Eibelstadt-31101962-2167-ravouxi	ravouxi
GER:Freyburg-22031980-AB#9722-ravouxi	ravouxi	nigriceps
GER:Gamburg-09111978-AB#8388-ravouxi	ravouxi	unifasciatus
GER:Kallmunz-072009-K2-ravouxi	ravouxi	unifasciatus
GER:Kallmunz-072009-K4B-ravouxi	ravouxi	unifasciatus
GER:Kallmunz-072009-KM5-ravouxi	ravouxi	unifasciatus
GER:Kallmunz-1104-KM58-ravouxi	ravouxi	unifasciatus
GER:Konstanz-122009-141-ravouxi	ravouxi	affinis
GER:Lindelbach-11031965-AB#1139-ravouxi	ravouxi	unifasciatus
GER:Randersacker-12031965-AB#1141-ravouxi	ravouxi	unifasciatus
GER:Taubertal-08041985-AB#11972-ravouxi	ravouxi	unifasciatus
GER:Taubertal-12081980-AB#9399-ravouxi	ravouxi	unifasciatus
GER:Waldenhausen-072009-WM2-ravouxi	ravouxi	unifasciatus
GER:Waldenhausen-072009-WM3-ravouxi	ravouxi	unifasciatus
GER:Werbach-22031980-AB#9103-ravouxi	ravouxi	unifasciatus
GER:Wernfeld-18111962-AB#151-ravouxi	ravouxi	unifasciatus
GER:Wernfeld-21111962-AB#185-ravouxi	ravouxi	unifasciatus
GER:Wertheim-05081982-AB#10723-ravouxi	ravouxi
GER:Wertheim-15071983-AB#11556-ravouxi	ravouxi	unifasciatus
GER:Wurzburg-03031948-ravouxi	ravouxi
GER:Wurzburg-05081947-casent0912888-goesswaldi-ST-ravouxi	ravouxi	unifasciatus
GER:Wurzburg-05081947-goesswaldi-ST-ravouxi	ravouxi	unifasciatus
GER:Wurzburg-05081947-ravouxi	ravouxi
GER:Wurzburg-casent0912888-goesswaldi-ST-ravouxi	ravouxi	nigriceps
HUN:Budapest-17062019-600-ravouxi	ravouxi	affinis
HUN:Budapest-27072019-499-ravouxi	ravouxi	affinis
HUN:Csakvar-27032021-030-ravouxi	ravouxi	affinis
HUN:Foti Somlyo-28022021-022-ravouxi	ravouxi	affinis
HUN:Harmashatarhegy-30042021-012-ravouxi	ravouxi	affinis
HUN:Nagykevely-04022022-TJNagykevely-ravouxi	ravouxi	affinis
HUN:Pecel-01102020-865-ravouxi	ravouxi	affinis
HUN:Tatabanya-14082021-045-ravouxi	ravouxi	affinis
HUN:Tiszaigar-24082019-622-ravouxi	ravouxi	affinis
ITA:Ossuccio-04041978-AB#7947-ravouxi	ravouxi	unifasciatus
ITA:Rovere della Luna-15061974-AB#5433-ravouxi	ravouxi	lichtensteini
ITA:Triest-05041979-AB#8484-ravouxi	ravouxi
ITA:Villair-25051975-AB#5827-ravouxi	ravouxi	unifasciatus
RUS:Barkhan Sarykum-20042017-0xxxA-ravouxi	ravouxi
RUS:Barkhan Sarykum-20042017-0xxxB-ravouxi	ravouxi
SK:Babalou-13091938-3338-ravouxi	ravouxi	affinis
SK:Babalou-13091938-ravouxi	ravouxi	affinis
SPA:Biescas-06041984-AB#11789-ravouxi	ravouxi	unifasciatus
SPA:Nocito-29071980-AB#9715-ravouxi	ravouxi	unifasciatus
SWI:Branson-21081981-AB#9873-ravouxi	ravouxi	unifasciatus
SWI:Brig-071969-ravouxi	ravouxi
SWI:Neubruck-19081981-AB#9829-ravouxi	ravouxi	unifasciatus
SWI:Vercorin-16071970-AB#3722-ravouxi	ravouxi	unifasciatus
SWI:Vercorin-21071978-AB#8051-ravouxi	ravouxi	unifasciatus
SWI:Vercorin-21071978-AB#8052-ravouxi	ravouxi	unifasciatus
SWI:Vercorin-21071978-AB#8056-ravouxi	ravouxi	unifasciatus
SWI:Vercorin-21071978-AB#8057-ravouxi	ravouxi	unifasciatus
TUR:Amasya-01092018-17/1305b-ravouxi	ravouxi
TUR:Amasya-01092018-18/1950b-ravouxi	ravouxi
TUR:Corum-08072017-17/1505b-ravouxi	ravouxi
TUR:Kars-25061993-1136-ravouxi	ravouxi
TUR:Tokat-17092017-17/3211b-ravouxi	ravouxi
FRA:Col de Granon-13081984-AB#11840-stumperi	stumperi	tuberum
FRA:Le Grande Chatelard-07091979-AB#8929-stumperi	stumperi	tuberum
SWI:Flawil-01081950-GBIFCH00281839(CASENT0907577)-stumperi-ST-stumperi	stumperi	nigriceps
SWI:Saas fee-1950-GBIFCH00905315-stumperi-ST-stumperi	stumperi	nigriceps
SWI:Saas fee-1950-GBIFCH00991634-stumperi-CT-stumperi	stumperi	nigriceps
SWI:Saas fee-27071966-AB#2474-stumperi	stumperi	nigriceps
SWI:Saas fee-30071966-AB#2464-stumperi	stumperi	nigriceps
SWI:Saas fee-31071950-saasfee31750-stumperi	stumperi
SWI:Saas fee-31071950-stumperi	stumperi
SWI:Simplon Dorf-071973-AB#5216-stumperi	stumperi	nigriceps
SWI:Simplon-16081981-AB#9790-stumperi	stumperi	nigriceps
SWI:Simplon-16081981-AB#9791-stumperi	stumperi	nigriceps
SWI:St Luc-07081969-3539-stumperi	stumperi
SWI:St Luc-26081969-4343-stumperi	stumperi
SWI:St Luc-26081969-AB#3438-stumperi	stumperi	nigriceps
SWI:Tschierv-21061972-AB#4914-stumperi	stumperi	nigriceps
SWI:Zermatt-15081969-AB#3403-stumperi	stumperi	nigriceps
TUR:Sakarya-17081998-K98/0723c-stumperi	stumperi
TUR:Sivas-28082013-13/4083b-stumperi	stumperi
TUR:Tokat-19082017-17/3436b-stumperi	stumperi
